# Supplementary material for: 2,4-Bis(4-fluoro­phen­yl)-1,5-dimethyl-3-aza­bicyclo­[3.3.1]nonan-9-one
Source: Acta Crystallogr Sect E Struct Rep Online. 2013 Sep 12;69(Pt 10):o1525. doi: 10.1107/S1600536813024689 (PMC3790395; doi:10.1107/S1600536813024689)
Supplement: Supplementary file 1 [file e-69-o1525-sup1.cif]

##############################################################################
#                                                                            #
# This CIF contains the data in a paper accepted for publication in          #
# Acta Crystallographica Section E. It conforms to the requirements of       #
# Notes for Authors for Acta Crystallographica Section E, and has been       #
# peer reviewed under the auspices of the IUCr Commission on Journals.       #
#                                                                            #
# Full details of the Crystallographic Information File format               #
# are given in the paper "The Crystallographic Information File (CIF):       #
# a New Standard Archive File for Crystallography" by S. R. Hall, F. H.      #
# Allen and I. D. Brown [Acta Cryst. (1991), A47, 655-685].                  #
#                                                                            #
# The current version of the core CIF dictionary is obtainable from          #
# ftp://ftp.iucr.org/pub/cif_core.dic.                                       #
#                                                                            #
# Software is freely available for graphical display of the structure(s)     #
# in this CIF. For information consult the CIF software page                 #
# http://www.iucr.org/resources/cif/software.                                #
#                                                                            #
# This file may be used for bona fide research purposes within the           #
# scientific community so long as proper attribution is given to the journal # 
# article from which it was obtained.                                        #
#                                                                            #
##############################################################################
data_I
_audit_creation_method     SHELXL-97
_chemical_name_systematic
;
2,4-Bis(4-fluorophenyl)-1,5-dimethyl-3-azabicyclo[3.3.1]nonan-9-one
;
_chemical_name_common     ?
_chemical_formula_moiety     'C22 H23 F2 N O'
_chemical_formula_sum     'C22 H23 F2 N O'
_chemical_formula_iupac     'C22 H23 F2 N O'
_chemical_formula_weight     355.41
_chemical_melting_point     ?
_symmetry_cell_setting     monoclinic
_symmetry_space_group_name_H-M     'P 21/n'
_symmetry_space_group_name_Hall     '-P 2yn'
loop_
    _symmetry_equiv_pos_as_xyz
    'x, y, z'
    '-x+1/2, y+1/2, -z+1/2'
    '-x, -y, -z'
    'x-1/2, -y-1/2, z-1/2'
_cell_length_a     8.8470(3)
_cell_length_b     20.5656(8)
_cell_length_c     20.6403(9)
_cell_angle_alpha     90.00
_cell_angle_beta     98.633(2)
_cell_angle_gamma     90.00
_cell_volume     3712.8(3)
_cell_formula_units_Z     8
_cell_measurement_reflns_used     6655
_cell_measurement_theta_min     2.5
_cell_measurement_theta_max     24.43
_cell_measurement_temperature     293(2)
_exptl_crystal_description     block
_exptl_crystal_colour     colourless
_exptl_crystal_size_max     0.35
_exptl_crystal_size_mid     0.35
_exptl_crystal_size_min     0.30
_exptl_crystal_density_diffrn     1.272
_exptl_crystal_density_meas     ?
_exptl_crystal_density_method     'not measured'
_exptl_crystal_F_000     1504
_exptl_absorpt_coefficient_mu     0.091
_exptl_absorpt_correction_type     multi-scan
_exptl_absorpt_process_details     '(SADABS; Bruker, 2004)'
_exptl_absorpt_correction_T_min     0.9688
_exptl_absorpt_correction_T_max     0.9732
_exptl_special_details     ?
_diffrn_ambient_temperature     293(2)
_diffrn_radiation_type     MoK\a
_diffrn_radiation_wavelength     0.71073
_diffrn_radiation_source     'fine-focus sealed tube'
_diffrn_radiation_monochromator     graphite
_diffrn_measurement_device_type     'Bruker Kappa APEXII CCD'
_diffrn_measurement_method     '\w and \f scan'
_diffrn_detector_area_resol_mean     ?
_diffrn_reflns_number     32409
_diffrn_reflns_av_R_equivalents     0.0375
_diffrn_reflns_av_sigmaI/netI     0.0337
_diffrn_reflns_theta_min     2.22
_diffrn_reflns_theta_max     24.76
_diffrn_reflns_theta_full     24.76
_diffrn_measured_fraction_theta_max     0.999
_diffrn_measured_fraction_theta_full     0.999
_diffrn_reflns_limit_h_min     -9
_diffrn_reflns_limit_h_max     10
_diffrn_reflns_limit_k_min     -24
_diffrn_reflns_limit_k_max     23
_diffrn_reflns_limit_l_min     -23
_diffrn_reflns_limit_l_max     24
_diffrn_standards_number     ?
_diffrn_standards_interval_count     ?
_diffrn_standards_interval_time     ?
_diffrn_standards_decay_%     ?
_refine_special_details     ?
_reflns_number_total     6363
_reflns_number_gt     3974
_reflns_threshold_expression     I>2\s(I)
_refine_ls_structure_factor_coef     Fsqd
_refine_ls_matrix_type     full
_refine_ls_R_factor_all     0.0830
_refine_ls_R_factor_gt     0.0433
_refine_ls_wR_factor_gt     0.1016
_refine_ls_wR_factor_ref     0.1251
_refine_ls_goodness_of_fit_ref     1.006
_refine_ls_restrained_S_all     1.006
_refine_ls_number_reflns     6363
_refine_ls_number_parameters     473
_refine_ls_number_restraints     3
_refine_ls_number_constraints     0
_refine_ls_hydrogen_treatment     constr
_refine_ls_weighting_scheme     calc
_refine_ls_weighting_details
         'calc w=1/[\s^2^(Fo^2^)+(0.0508P)^2^+0.8947P] where P=(Fo^2^+2Fc^2^)/3'
_atom_sites_solution_hydrogens     geom
_atom_sites_solution_primary     direct
_atom_sites_solution_secondary     difmap
_refine_ls_shift/su_max     0.000
_refine_ls_shift/su_mean     0.000
_refine_diff_density_max     0.123
_refine_diff_density_min     -0.281
_refine_ls_extinction_method     none
_refine_ls_extinction_coef     ?
loop_
    _atom_type_symbol
    _atom_type_description
    _atom_type_scat_dispersion_real
    _atom_type_scat_dispersion_imag
    _atom_type_scat_source
    'C' 'C' 0.0033 0.0016
                         'International Tables Vol C Tables 4.2.6.8 and 6.1.1.4'
    'H' 'H' 0.0000 0.0000
                         'International Tables Vol C Tables 4.2.6.8 and 6.1.1.4'
    'F' 'F' 0.0171 0.0103
                         'International Tables Vol C Tables 4.2.6.8 and 6.1.1.4'
    'N' 'N' 0.0061 0.0033
                         'International Tables Vol C Tables 4.2.6.8 and 6.1.1.4'
    'O' 'O' 0.0106 0.0060
                         'International Tables Vol C Tables 4.2.6.8 and 6.1.1.4'
_computing_data_collection     'APEX2 (Bruker, 2004)'
_computing_cell_refinement     'APEX2 and SAINT (Bruker, 2004)'
_computing_data_reduction     'SAINT and XPREP (Bruker, 2004)'
_computing_structure_solution     'SIR92 (Altomare <i>et al.</i>, 1993)'
_computing_structure_refinement     'SHELXL97 (Sheldrick, 2008)'
_computing_molecular_graphics     'ORTEP-3 for Windows (Farrugia, 2012)'
_computing_publication_material     'SHELXL97 (Sheldrick, 2008)'
loop_
    _atom_site_type_symbol
    _atom_site_label
    _atom_site_fract_x
    _atom_site_fract_y
    _atom_site_fract_z
    _atom_site_U_iso_or_equiv
    _atom_site_adp_type
    _atom_site_calc_flag
    _atom_site_refinement_flags
    _atom_site_occupancy
    _atom_site_symmetry_multiplicity
    _atom_site_disorder_assembly
    _atom_site_disorder_group
    F F1 0.3516(2) 0.48852(8) 0.45379(8) 0.1227(6) Uani d . 1 1 . .
    F F2 -0.35332(15) 0.33318(8) -0.02536(6) 0.0885(5) Uani d . 1 1 . .
    O O1 0.26343(19) 0.11184(7) 0.25466(8) 0.0730(5) Uani d . 1 1 . .
    N N1 0.10400(16) 0.28936(7) 0.23517(7) 0.0444(4) Uani d D 1 1 . .
    H H1A 0.0317 0.3143 0.2435 0.053 Uiso d RD 1 1 . .
    C C1 0.3167(3) 0.43528(14) 0.41555(13) 0.0789(7) Uani d . 1 1 . .
    C C2 0.2802(4) 0.37929(15) 0.44484(12) 0.0948(9) Uani d . 1 1 . .
    H H2 0.2818 0.3775 0.4900 0.114 Uiso calc R 1 1 . .
    C C3 0.2407(3) 0.32503(12) 0.40602(11) 0.0754(7) Uani d . 1 1 . .
    H H3 0.2142 0.2867 0.4255 0.090 Uiso calc R 1 1 . .
    C C4 0.2399(2) 0.32674(10) 0.33899(9) 0.0481(5) Uani d . 1 1 . .
    C C5 0.2782(2) 0.38521(10) 0.31226(10) 0.0519(5) Uani d . 1 1 . .
    H H5 0.2782 0.3878 0.2673 0.062 Uiso calc R 1 1 . .
    C C6 0.3162(2) 0.43973(11) 0.35009(12) 0.0634(6) Uani d . 1 1 . .
    H H6 0.3408 0.4786 0.3311 0.076 Uiso calc R 1 1 . .
    C C7 0.1916(2) 0.26798(9) 0.29718(9) 0.0456(5) Uani d . 1 1 . .
    H H7 0.1232 0.2421 0.3201 0.055 Uiso calc R 1 1 . .
    C C8 0.3259(2) 0.22271(10) 0.28393(10) 0.0515(5) Uani d . 1 1 . .
    C C9 0.2534(2) 0.16905(10) 0.23956(10) 0.0521(5) Uani d . 1 1 . .
    C C10 0.1673(2) 0.19176(9) 0.17453(10) 0.0510(5) Uani d . 1 1 . .
    C C11 0.0377(2) 0.23670(9) 0.19285(9) 0.0457(5) Uani d . 1 1 . .
    H H11 -0.0251 0.2105 0.2182 0.055 Uiso calc R 1 1 . .
    C C12 0.2865(2) 0.22598(10) 0.13871(10) 0.0599(6) Uani d . 1 1 . .
    H H12A 0.3552 0.1932 0.1259 0.072 Uiso calc R 1 1 . .
    H H12B 0.2334 0.2455 0.0989 0.072 Uiso calc R 1 1 . .
    C C13 0.3817(2) 0.27827(10) 0.17760(11) 0.0607(6) Uani d . 1 1 . .
    H H13A 0.4669 0.2896 0.1552 0.073 Uiso calc R 1 1 . .
    H H13B 0.3196 0.3169 0.1794 0.073 Uiso calc R 1 1 . .
    C C14 0.4427(2) 0.25676(10) 0.24680(11) 0.0603(6) Uani d . 1 1 . .
    H H14A 0.4823 0.2946 0.2718 0.072 Uiso calc R 1 1 . .
    H H14B 0.5277 0.2273 0.2451 0.072 Uiso calc R 1 1 . .
    C C15 0.4082(3) 0.19537(12) 0.34858(11) 0.0750(7) Uani d . 1 1 . .
    H H15A 0.4576 0.2301 0.3747 0.113 Uiso calc R 1 1 . .
    H H15B 0.4832 0.1642 0.3398 0.113 Uiso calc R 1 1 . .
    H H15C 0.3353 0.1746 0.3719 0.113 Uiso calc R 1 1 . .
    C C16 0.0966(3) 0.13486(10) 0.13357(11) 0.0728(7) Uani d . 1 1 . .
    H H16A 0.0506 0.1503 0.0913 0.109 Uiso calc R 1 1 . .
    H H16B 0.0200 0.1147 0.1552 0.109 Uiso calc R 1 1 . .
    H H16C 0.1747 0.1037 0.1284 0.109 Uiso calc R 1 1 . .
    C C17 -0.0669(2) 0.26376(9) 0.13480(9) 0.0465(5) Uani d . 1 1 . .
    C C18 -0.2107(2) 0.23723(11) 0.11589(10) 0.0572(6) Uani d . 1 1 . .
    H H18 -0.2424 0.2030 0.1400 0.069 Uiso calc R 1 1 . .
    C C19 -0.3079(2) 0.26012(12) 0.06238(10) 0.0638(6) Uani d . 1 1 . .
    H H19 -0.4038 0.2416 0.0500 0.077 Uiso calc R 1 1 . .
    C C20 -0.2600(3) 0.31041(12) 0.02818(10) 0.0607(6) Uani d . 1 1 . .
    C C21 -0.1216(3) 0.33934(11) 0.04500(11) 0.0658(6) Uani d . 1 1 . .
    H H21 -0.0924 0.3741 0.0209 0.079 Uiso calc R 1 1 . .
    C C22 -0.0253(2) 0.31588(10) 0.09870(10) 0.0579(6) Uani d . 1 1 . .
    H H22 0.0695 0.3354 0.1109 0.070 Uiso calc R 1 1 . .
    F F3 0.8384(2) 0.25136(8) 0.46529(8) 0.1234(6) Uani d . 1 1 . .
    F F4 0.14797(15) 0.41391(8) -0.01577(6) 0.0864(4) Uani d . 1 1 . .
    O O2 0.77371(19) 0.62768(7) 0.26808(8) 0.0760(5) Uani d . 1 1 . .
    N N2 0.60971(16) 0.45181(7) 0.24478(7) 0.0430(4) Uani d D 1 1 . .
    H H2A 0.5332 0.4288 0.2510 0.052 Uiso d RD 1 1 . .
    C C23 0.8064(3) 0.30496(14) 0.42688(14) 0.0798(8) Uani d . 1 1 . .
    C C24 0.8106(2) 0.30013(12) 0.36180(12) 0.0683(6) Uani d . 1 1 . .
    H H24 0.8360 0.2611 0.3435 0.082 Uiso calc R 1 1 . .
    C C25 0.7762(2) 0.35463(10) 0.32321(10) 0.0533(5) Uani d . 1 1 . .
    H H25 0.7785 0.3519 0.2784 0.064 Uiso calc R 1 1 . .
    C C26 0.7385(2) 0.41299(10) 0.34974(9) 0.0491(5) Uani d . 1 1 . .
    C C27 0.7347(3) 0.41536(13) 0.41659(11) 0.0737(7) Uani d . 1 1 . .
    H H27 0.7079 0.4539 0.4355 0.088 Uiso calc R 1 1 . .
    C C28 0.7702(3) 0.36108(16) 0.45542(12) 0.0928(9) Uani d . 1 1 . .
    H H28 0.7692 0.3630 0.5004 0.111 Uiso calc R 1 1 . .
    C C29 0.8324(2) 0.51620(10) 0.29605(10) 0.0528(5) Uani d . 1 1 . .
    C C30 0.9496(2) 0.48118(11) 0.26002(11) 0.0632(6) Uani d . 1 1 . .
    H H30A 1.0365 0.5098 0.2593 0.076 Uiso calc R 1 1 . .
    H H30B 0.9859 0.4429 0.2851 0.076 Uiso calc R 1 1 . .
    C C31 0.8910(2) 0.46040(10) 0.19028(11) 0.0607(6) Uani d . 1 1 . .
    H H31A 0.9770 0.4483 0.1687 0.073 Uiso calc R 1 1 . .
    H H31B 0.8264 0.4224 0.1911 0.073 Uiso calc R 1 1 . .
    C C32 0.8009(2) 0.51366(10) 0.15116(10) 0.0586(6) Uani d . 1 1 . .
    H H32A 0.7483 0.4949 0.1109 0.070 Uiso calc R 1 1 . .
    H H32B 0.8724 0.5456 0.1392 0.070 Uiso calc R 1 1 . .
    C C33 0.6818(2) 0.54914(9) 0.18608(10) 0.0509(5) Uani d U 1 1 . .
    C C34 0.7642(2) 0.57082(10) 0.25176(10) 0.0526(5) Uani d U 1 1 . .
    C C35 0.9126(3) 0.54282(12) 0.36123(12) 0.0815(8) Uani d . 1 1 . .
    H H35A 0.9606 0.5078 0.3873 0.122 Uiso calc R 1 1 . .
    H H35B 0.8390 0.5636 0.3841 0.122 Uiso calc R 1 1 . .
    H H35C 0.9887 0.5739 0.3533 0.122 Uiso calc R 1 1 . .
    C C36 0.6161(3) 0.60670(10) 0.14462(11) 0.0722(7) Uani d . 1 1 . .
    H H36A 0.5679 0.5914 0.1026 0.108 Uiso calc R 1 1 . .
    H H36B 0.6970 0.6363 0.1388 0.108 Uiso calc R 1 1 . .
    H H36C 0.5421 0.6287 0.1663 0.108 Uiso calc R 1 1 . .
    C C37 0.5485(2) 0.50556(9) 0.20268(9) 0.0462(5) Uani d . 1 1 . .
    H H37 0.4866 0.5323 0.2280 0.055 Uiso calc R 1 1 . .
    C C38 0.6949(2) 0.47220(9) 0.30777(9) 0.0459(5) Uani d . 1 1 . .
    H H38 0.6262 0.4987 0.3300 0.055 Uiso calc R 1 1 . .
    C C39 0.4430(2) 0.48029(9) 0.14371(9) 0.0458(5) Uani d . 1 1 . .
    C C40 0.4816(2) 0.42821(10) 0.10662(10) 0.0538(5) Uani d . 1 1 . .
    H H40 0.5755 0.4078 0.1183 0.065 Uiso calc R 1 1 . .
    C C41 0.3832(3) 0.40619(11) 0.05281(10) 0.0621(6) Uani d . 1 1 . .
    H H41 0.4102 0.3715 0.0280 0.075 Uiso calc R 1 1 . .
    C C42 0.2457(3) 0.43633(12) 0.03683(10) 0.0606(6) Uani d . 1 1 . .
    C C43 0.2012(3) 0.48678(12) 0.07203(11) 0.0672(6) Uani d . 1 1 . .
    H H43 0.1062 0.5063 0.0602 0.081 Uiso calc R 1 1 . .
    C C44 0.3003(2) 0.50843(11) 0.12576(10) 0.0614(6) Uani d . 1 1 . .
    H H44 0.2708 0.5427 0.1505 0.074 Uiso calc R 1 1 . .
loop_
    _atom_site_aniso_label
    _atom_site_aniso_U_11
    _atom_site_aniso_U_22
    _atom_site_aniso_U_33
    _atom_site_aniso_U_12
    _atom_site_aniso_U_13
    _atom_site_aniso_U_23
    F1 0.1523(16) 0.1044(12) 0.1032(12) -0.0192(12) -0.0071(11) -0.0538(11)
    F2 0.0774(9) 0.1207(12) 0.0632(8) 0.0237(9) -0.0029(7) 0.0172(8)
    O1 0.0889(12) 0.0423(9) 0.0887(11) 0.0065(8) 0.0163(9) 0.0150(8)
    N1 0.0424(9) 0.0423(9) 0.0484(9) 0.0052(8) 0.0068(7) -0.0027(8)
    C1 0.0792(18) 0.0744(18) 0.0776(18) -0.0064(15) -0.0067(14) -0.0271(16)
    C2 0.127(2) 0.103(2) 0.0497(15) 0.001(2) -0.0018(15) -0.0170(16)
    C3 0.0994(19) 0.0731(17) 0.0522(14) -0.0020(15) 0.0067(13) -0.0001(13)
    C4 0.0410(11) 0.0539(13) 0.0483(12) 0.0025(10) 0.0033(9) -0.0014(10)
    C5 0.0436(11) 0.0558(13) 0.0565(12) 0.0011(10) 0.0082(10) -0.0069(11)
    C6 0.0534(13) 0.0582(14) 0.0774(16) -0.0046(11) 0.0062(12) -0.0146(13)
    C7 0.0419(11) 0.0467(11) 0.0489(11) 0.0007(10) 0.0094(9) 0.0038(9)
    C8 0.0445(11) 0.0478(12) 0.0619(13) 0.0068(10) 0.0070(10) 0.0077(10)
    C9 0.0529(13) 0.0405(12) 0.0673(14) 0.0055(10) 0.0235(11) 0.0065(11)
    C10 0.0615(13) 0.0371(11) 0.0563(12) 0.0020(10) 0.0148(10) -0.0004(10)
    C11 0.0481(11) 0.0420(11) 0.0487(11) -0.0037(10) 0.0127(9) -0.0004(9)
    C12 0.0695(14) 0.0523(13) 0.0637(13) 0.0094(12) 0.0288(12) 0.0020(11)
    C13 0.0585(13) 0.0516(13) 0.0794(15) 0.0017(11) 0.0343(12) 0.0076(12)
    C14 0.0427(11) 0.0543(13) 0.0861(16) 0.0048(10) 0.0169(11) -0.0005(12)
    C15 0.0703(15) 0.0717(16) 0.0786(16) 0.0154(14) -0.0034(13) 0.0119(13)
    C16 0.0928(18) 0.0479(13) 0.0783(16) 0.0010(13) 0.0150(14) -0.0132(12)
    C17 0.0512(12) 0.0435(12) 0.0454(11) 0.0005(10) 0.0089(9) -0.0050(9)
    C18 0.0554(13) 0.0618(14) 0.0550(13) -0.0067(12) 0.0100(11) -0.0001(11)
    C19 0.0497(13) 0.0835(17) 0.0570(13) -0.0032(13) 0.0044(11) -0.0033(13)
    C20 0.0583(14) 0.0772(16) 0.0457(12) 0.0167(13) 0.0048(11) -0.0001(12)
    C21 0.0730(16) 0.0634(15) 0.0616(14) 0.0024(13) 0.0120(12) 0.0158(12)
    C22 0.0580(13) 0.0523(13) 0.0620(13) -0.0052(11) 0.0040(11) 0.0042(11)
    F3 0.1348(14) 0.1159(13) 0.1122(13) 0.0213(11) -0.0053(11) 0.0657(11)
    F4 0.0776(9) 0.1248(12) 0.0527(8) -0.0198(9) -0.0036(7) 0.0028(8)
    O2 0.0903(12) 0.0420(9) 0.0966(12) -0.0034(9) 0.0174(10) -0.0131(9)
    N2 0.0409(9) 0.0418(9) 0.0468(9) -0.0027(8) 0.0080(7) 0.0058(8)
    C23 0.0733(17) 0.0836(19) 0.0781(18) 0.0118(15) -0.0032(14) 0.0381(17)
    C24 0.0548(14) 0.0607(15) 0.0878(18) 0.0076(12) 0.0057(13) 0.0171(14)
    C25 0.0477(12) 0.0532(13) 0.0590(12) 0.0014(11) 0.0083(10) 0.0079(11)
    C26 0.0415(11) 0.0560(13) 0.0488(12) 0.0017(10) 0.0035(9) 0.0044(10)
    C27 0.0873(18) 0.0806(17) 0.0520(13) 0.0130(14) 0.0067(12) 0.0041(13)
    C28 0.110(2) 0.115(2) 0.0508(15) 0.013(2) 0.0017(14) 0.0252(17)
    C29 0.0477(12) 0.0457(12) 0.0642(13) -0.0023(10) 0.0056(10) -0.0047(11)
    C30 0.0423(12) 0.0534(13) 0.0961(18) -0.0008(11) 0.0176(12) 0.0085(13)
    C31 0.0555(13) 0.0525(13) 0.0810(16) 0.0049(11) 0.0330(12) 0.0004(12)
    C32 0.0646(13) 0.0485(12) 0.0686(14) -0.0055(11) 0.0290(11) 0.0030(11)
    C33 0.0588(13) 0.0355(11) 0.0607(11) 0.0025(10) 0.0166(9) 0.0050(9)
    C34 0.0498(12) 0.0413(12) 0.0700(12) -0.0024(10) 0.0204(9) -0.0043(10)
    C35 0.0778(17) 0.0734(17) 0.0877(18) -0.0141(14) -0.0058(14) -0.0110(14)
    C36 0.0865(17) 0.0473(13) 0.0843(17) 0.0036(13) 0.0177(14) 0.0165(12)
    C37 0.0485(11) 0.0404(11) 0.0517(11) 0.0092(10) 0.0139(9) 0.0033(9)
    C38 0.0422(11) 0.0469(11) 0.0493(11) 0.0047(9) 0.0092(9) -0.0022(10)
    C39 0.0486(12) 0.0459(12) 0.0439(11) 0.0037(10) 0.0096(9) 0.0084(9)
    C40 0.0547(13) 0.0522(13) 0.0540(12) 0.0071(11) 0.0068(10) 0.0021(11)
    C41 0.0694(15) 0.0648(14) 0.0530(13) -0.0005(13) 0.0124(11) -0.0028(11)
    C42 0.0565(14) 0.0826(17) 0.0421(12) -0.0111(13) 0.0051(11) 0.0106(12)
    C43 0.0515(13) 0.0869(18) 0.0611(14) 0.0112(13) 0.0022(11) 0.0126(14)
    C44 0.0590(14) 0.0632(14) 0.0625(14) 0.0127(12) 0.0110(11) 0.0019(12)
_geom_special_details     ?
loop_
    _geom_bond_atom_site_label_1
    _geom_bond_atom_site_label_2
    _geom_bond_site_symmetry_2
    _geom_bond_distance
    _geom_bond_publ_flag
    F1 C1 . 1.358(3) ?
    F2 C20 . 1.359(2) ?
    O1 C9 . 1.217(2) ?
    N1 C11 . 1.458(2) ?
    N1 C7 . 1.461(2) ?
    N1 H1A . 0.8567 ?
    C1 C6 . 1.354(3) ?
    C1 C2 . 1.362(4) ?
    C2 C3 . 1.388(3) ?
    C2 H2 . 0.9300 ?
    C3 C4 . 1.383(3) ?
    C3 H3 . 0.9300 ?
    C4 C5 . 1.386(3) ?
    C4 C7 . 1.509(3) ?
    C5 C6 . 1.379(3) ?
    C5 H5 . 0.9300 ?
    C6 H6 . 0.9300 ?
    C7 C8 . 1.565(3) ?
    C7 H7 . 0.9800 ?
    C8 C9 . 1.514(3) ?
    C8 C15 . 1.528(3) ?
    C8 C14 . 1.544(3) ?
    C9 C10 . 1.514(3) ?
    C10 C16 . 1.522(3) ?
    C10 C12 . 1.545(3) ?
    C10 C11 . 1.563(3) ?
    C11 C17 . 1.506(3) ?
    C11 H11 . 0.9800 ?
    C12 C13 . 1.519(3) ?
    C12 H12A . 0.9700 ?
    C12 H12B . 0.9700 ?
    C13 C14 . 1.515(3) ?
    C13 H13A . 0.9700 ?
    C13 H13B . 0.9700 ?
    C14 H14A . 0.9700 ?
    C14 H14B . 0.9700 ?
    C15 H15A . 0.9600 ?
    C15 H15B . 0.9600 ?
    C15 H15C . 0.9600 ?
    C16 H16A . 0.9600 ?
    C16 H16B . 0.9600 ?
    C16 H16C . 0.9600 ?
    C17 C18 . 1.385(3) ?
    C17 C22 . 1.386(3) ?
    C18 C19 . 1.377(3) ?
    C18 H18 . 0.9300 ?
    C19 C20 . 1.356(3) ?
    C19 H19 . 0.9300 ?
    C20 C21 . 1.359(3) ?
    C21 C22 . 1.380(3) ?
    C21 H21 . 0.9300 ?
    C22 H22 . 0.9300 ?
    F3 C23 . 1.363(3) ?
    F4 C42 . 1.363(2) ?
    O2 C34 . 1.216(2) ?
    N2 C37 . 1.459(2) ?
    N2 C38 . 1.463(2) ?
    N2 H2A . 0.8518 ?
    C23 C24 . 1.353(3) ?
    C23 C28 . 1.356(4) ?
    C24 C25 . 1.382(3) ?
    C24 H24 . 0.9300 ?
    C25 C26 . 1.381(3) ?
    C25 H25 . 0.9300 ?
    C26 C27 . 1.386(3) ?
    C26 C38 . 1.510(3) ?
    C27 C28 . 1.383(3) ?
    C27 H27 . 0.9300 ?
    C28 H28 . 0.9300 ?
    C29 C34 . 1.515(3) ?
    C29 C35 . 1.525(3) ?
    C29 C30 . 1.542(3) ?
    C29 C38 . 1.564(3) ?
    C30 C31 . 1.516(3) ?
    C30 H30A . 0.9700 ?
    C30 H30B . 0.9700 ?
    C31 C32 . 1.515(3) ?
    C31 H31A . 0.9700 ?
    C31 H31B . 0.9700 ?
    C32 C33 . 1.546(3) ?
    C32 H32A . 0.9700 ?
    C32 H32B . 0.9700 ?
    C33 C34 . 1.507(3) ?
    C33 C36 . 1.524(3) ?
    C33 C37 . 1.560(3) ?
    C35 H35A . 0.9600 ?
    C35 H35B . 0.9600 ?
    C35 H35C . 0.9600 ?
    C36 H36A . 0.9600 ?
    C36 H36B . 0.9600 ?
    C36 H36C . 0.9600 ?
    C37 C39 . 1.510(3) ?
    C37 H37 . 0.9800 ?
    C38 H38 . 0.9800 ?
    C39 C44 . 1.387(3) ?
    C39 C40 . 1.389(3) ?
    C40 C41 . 1.381(3) ?
    C40 H40 . 0.9300 ?
    C41 C42 . 1.360(3) ?
    C41 H41 . 0.9300 ?
    C42 C43 . 1.359(3) ?
    C43 C44 . 1.380(3) ?
    C43 H43 . 0.9300 ?
    C44 H44 . 0.9300 ?
loop_
    _geom_angle_atom_site_label_1
    _geom_angle_atom_site_label_2
    _geom_angle_atom_site_label_3
    _geom_angle_site_symmetry_1
    _geom_angle_site_symmetry_3
    _geom_angle
    _geom_angle_publ_flag
    C11 N1 C7 . . 114.47(14) ?
    C11 N1 H1A . . 108.6 ?
    C7 N1 H1A . . 108.6 ?
    C6 C1 F1 . . 119.5(3) ?
    C6 C1 C2 . . 122.3(2) ?
    F1 C1 C2 . . 118.2(2) ?
    C1 C2 C3 . . 118.7(2) ?
    C1 C2 H2 . . 120.7 ?
    C3 C2 H2 . . 120.7 ?
    C4 C3 C2 . . 121.4(2) ?
    C4 C3 H3 . . 119.3 ?
    C2 C3 H3 . . 119.3 ?
    C3 C4 C5 . . 117.1(2) ?
    C3 C4 C7 . . 120.70(19) ?
    C5 C4 C7 . . 122.15(17) ?
    C6 C5 C4 . . 122.2(2) ?
    C6 C5 H5 . . 118.9 ?
    C4 C5 H5 . . 118.9 ?
    C1 C6 C5 . . 118.3(2) ?
    C1 C6 H6 . . 120.8 ?
    C5 C6 H6 . . 120.8 ?
    N1 C7 C4 . . 109.10(15) ?
    N1 C7 C8 . . 110.05(15) ?
    C4 C7 C8 . . 114.80(15) ?
    N1 C7 H7 . . 107.5 ?
    C4 C7 H7 . . 107.5 ?
    C8 C7 H7 . . 107.5 ?
    C9 C8 C15 . . 111.28(17) ?
    C9 C8 C14 . . 106.53(17) ?
    C15 C8 C14 . . 109.51(17) ?
    C9 C8 C7 . . 105.99(15) ?
    C15 C8 C7 . . 109.93(17) ?
    C14 C8 C7 . . 113.52(16) ?
    O1 C9 C8 . . 122.8(2) ?
    O1 C9 C10 . . 122.2(2) ?
    C8 C9 C10 . . 114.99(16) ?
    C9 C10 C16 . . 111.42(17) ?
    C9 C10 C12 . . 106.00(17) ?
    C16 C10 C12 . . 109.72(17) ?
    C9 C10 C11 . . 104.94(15) ?
    C16 C10 C11 . . 109.51(17) ?
    C12 C10 C11 . . 115.13(16) ?
    N1 C11 C17 . . 110.25(15) ?
    N1 C11 C10 . . 109.88(15) ?
    C17 C11 C10 . . 114.30(15) ?
    N1 C11 H11 . . 107.4 ?
    C17 C11 H11 . . 107.4 ?
    C10 C11 H11 . . 107.4 ?
    C13 C12 C10 . . 115.70(17) ?
    C13 C12 H12A . . 108.4 ?
    C10 C12 H12A . . 108.4 ?
    C13 C12 H12B . . 108.4 ?
    C10 C12 H12B . . 108.4 ?
    H12A C12 H12B . . 107.4 ?
    C14 C13 C12 . . 112.48(17) ?
    C14 C13 H13A . . 109.1 ?
    C12 C13 H13A . . 109.1 ?
    C14 C13 H13B . . 109.1 ?
    C12 C13 H13B . . 109.1 ?
    H13A C13 H13B . . 107.8 ?
    C13 C14 C8 . . 115.49(17) ?
    C13 C14 H14A . . 108.4 ?
    C8 C14 H14A . . 108.4 ?
    C13 C14 H14B . . 108.4 ?
    C8 C14 H14B . . 108.4 ?
    H14A C14 H14B . . 107.5 ?
    C8 C15 H15A . . 109.5 ?
    C8 C15 H15B . . 109.5 ?
    H15A C15 H15B . . 109.5 ?
    C8 C15 H15C . . 109.5 ?
    H15A C15 H15C . . 109.5 ?
    H15B C15 H15C . . 109.5 ?
    C10 C16 H16A . . 109.5 ?
    C10 C16 H16B . . 109.5 ?
    H16A C16 H16B . . 109.5 ?
    C10 C16 H16C . . 109.5 ?
    H16A C16 H16C . . 109.5 ?
    H16B C16 H16C . . 109.5 ?
    C18 C17 C22 . . 117.39(19) ?
    C18 C17 C11 . . 120.46(18) ?
    C22 C17 C11 . . 122.14(18) ?
    C19 C18 C17 . . 121.9(2) ?
    C19 C18 H18 . . 119.1 ?
    C17 C18 H18 . . 119.1 ?
    C20 C19 C18 . . 118.2(2) ?
    C20 C19 H19 . . 120.9 ?
    C18 C19 H19 . . 120.9 ?
    C19 C20 C21 . . 122.8(2) ?
    C19 C20 F2 . . 119.1(2) ?
    C21 C20 F2 . . 118.1(2) ?
    C20 C21 C22 . . 118.5(2) ?
    C20 C21 H21 . . 120.8 ?
    C22 C21 H21 . . 120.8 ?
    C21 C22 C17 . . 121.3(2) ?
    C21 C22 H22 . . 119.3 ?
    C17 C22 H22 . . 119.3 ?
    C37 N2 C38 . . 114.07(14) ?
    C37 N2 H2A . . 106.2 ?
    C38 N2 H2A . . 109.9 ?
    C24 C23 C28 . . 122.5(2) ?
    C24 C23 F3 . . 118.9(3) ?
    C28 C23 F3 . . 118.5(3) ?
    C23 C24 C25 . . 118.4(2) ?
    C23 C24 H24 . . 120.8 ?
    C25 C24 H24 . . 120.8 ?
    C26 C25 C24 . . 121.4(2) ?
    C26 C25 H25 . . 119.3 ?
    C24 C25 H25 . . 119.3 ?
    C25 C26 C27 . . 118.0(2) ?
    C25 C26 C38 . . 121.97(18) ?
    C27 C26 C38 . . 120.01(19) ?
    C28 C27 C26 . . 120.7(2) ?
    C28 C27 H27 . . 119.6 ?
    C26 C27 H27 . . 119.6 ?
    C23 C28 C27 . . 118.9(2) ?
    C23 C28 H28 . . 120.5 ?
    C27 C28 H28 . . 120.5 ?
    C34 C29 C35 . . 110.88(17) ?
    C34 C29 C30 . . 106.92(17) ?
    C35 C29 C30 . . 109.61(18) ?
    C34 C29 C38 . . 105.89(15) ?
    C35 C29 C38 . . 109.93(17) ?
    C30 C29 C38 . . 113.53(16) ?
    C31 C30 C29 . . 115.53(17) ?
    C31 C30 H30A . . 108.4 ?
    C29 C30 H30A . . 108.4 ?
    C31 C30 H30B . . 108.4 ?
    C29 C30 H30B . . 108.4 ?
    H30A C30 H30B . . 107.5 ?
    C32 C31 C30 . . 112.31(18) ?
    C32 C31 H31A . . 109.1 ?
    C30 C31 H31A . . 109.1 ?
    C32 C31 H31B . . 109.1 ?
    C30 C31 H31B . . 109.1 ?
    H31A C31 H31B . . 107.9 ?
    C31 C32 C33 . . 115.72(16) ?
    C31 C32 H32A . . 108.4 ?
    C33 C32 H32A . . 108.4 ?
    C31 C32 H32B . . 108.4 ?
    C33 C32 H32B . . 108.4 ?
    H32A C32 H32B . . 107.4 ?
    C34 C33 C36 . . 111.57(17) ?
    C34 C33 C32 . . 106.72(17) ?
    C36 C33 C32 . . 109.52(17) ?
    C34 C33 C37 . . 104.59(15) ?
    C36 C33 C37 . . 109.42(16) ?
    C32 C33 C37 . . 114.94(15) ?
    O2 C34 C33 . . 122.5(2) ?
    O2 C34 C29 . . 122.8(2) ?
    C33 C34 C29 . . 114.74(17) ?
    C29 C35 H35A . . 109.5 ?
    C29 C35 H35B . . 109.5 ?
    H35A C35 H35B . . 109.5 ?
    C29 C35 H35C . . 109.5 ?
    H35A C35 H35C . . 109.5 ?
    H35B C35 H35C . . 109.5 ?
    C33 C36 H36A . . 109.5 ?
    C33 C36 H36B . . 109.5 ?
    H36A C36 H36B . . 109.5 ?
    C33 C36 H36C . . 109.5 ?
    H36A C36 H36C . . 109.5 ?
    H36B C36 H36C . . 109.5 ?
    N2 C37 C39 . . 110.40(15) ?
    N2 C37 C33 . . 109.92(15) ?
    C39 C37 C33 . . 114.64(15) ?
    N2 C37 H37 . . 107.2 ?
    C39 C37 H37 . . 107.2 ?
    C33 C37 H37 . . 107.2 ?
    N2 C38 C26 . . 109.38(15) ?
    N2 C38 C29 . . 109.70(15) ?
    C26 C38 C29 . . 114.67(15) ?
    N2 C38 H38 . . 107.6 ?
    C26 C38 H38 . . 107.6 ?
    C29 C38 H38 . . 107.6 ?
    C44 C39 C40 . . 117.61(19) ?
    C44 C39 C37 . . 119.94(18) ?
    C40 C39 C37 . . 122.44(18) ?
    C41 C40 C39 . . 121.3(2) ?
    C41 C40 H40 . . 119.4 ?
    C39 C40 H40 . . 119.4 ?
    C42 C41 C40 . . 118.6(2) ?
    C42 C41 H41 . . 120.7 ?
    C40 C41 H41 . . 120.7 ?
    C43 C42 C41 . . 122.6(2) ?
    C43 C42 F4 . . 118.9(2) ?
    C41 C42 F4 . . 118.4(2) ?
    C42 C43 C44 . . 118.4(2) ?
    C42 C43 H43 . . 120.8 ?
    C44 C43 H43 . . 120.8 ?
    C43 C44 C39 . . 121.5(2) ?
    C43 C44 H44 . . 119.2 ?
    C39 C44 H44 . . 119.2 ?
loop_
    _geom_torsion_atom_site_label_1
    _geom_torsion_atom_site_label_2
    _geom_torsion_atom_site_label_3
    _geom_torsion_atom_site_label_4
    _geom_torsion_site_symmetry_1
    _geom_torsion_site_symmetry_2
    _geom_torsion_site_symmetry_3
    _geom_torsion_site_symmetry_4
    _geom_torsion
    _geom_torsion_publ_flag
    C6 C1 C2 C3 . . . . -0.2(4) ?
    F1 C1 C2 C3 . . . . 178.4(2) ?
    C1 C2 C3 C4 . . . . 0.9(4) ?
    C2 C3 C4 C5 . . . . -0.9(3) ?
    C2 C3 C4 C7 . . . . -178.0(2) ?
    C3 C4 C5 C6 . . . . 0.2(3) ?
    C7 C4 C5 C6 . . . . 177.27(17) ?
    F1 C1 C6 C5 . . . . -179.1(2) ?
    C2 C1 C6 C5 . . . . -0.4(4) ?
    C4 C5 C6 C1 . . . . 0.4(3) ?
    C11 N1 C7 C4 . . . . -174.22(14) ?
    C11 N1 C7 C8 . . . . 58.99(19) ?
    C3 C4 C7 N1 . . . . 141.90(19) ?
    C5 C4 C7 N1 . . . . -35.1(2) ?
    C3 C4 C7 C8 . . . . -94.1(2) ?
    C5 C4 C7 C8 . . . . 89.0(2) ?
    N1 C7 C8 C9 . . . . -54.38(19) ?
    C4 C7 C8 C9 . . . . -177.91(16) ?
    N1 C7 C8 C15 . . . . -174.75(16) ?
    C4 C7 C8 C15 . . . . 61.7(2) ?
    N1 C7 C8 C14 . . . . 62.2(2) ?
    C4 C7 C8 C14 . . . . -61.3(2) ?
    C15 C8 C9 O1 . . . . -0.9(3) ?
    C14 C8 C9 O1 . . . . 118.4(2) ?
    C7 C8 C9 O1 . . . . -120.4(2) ?
    C15 C8 C9 C10 . . . . 179.21(17) ?
    C14 C8 C9 C10 . . . . -61.5(2) ?
    C7 C8 C9 C10 . . . . 59.7(2) ?
    O1 C9 C10 C16 . . . . 0.9(3) ?
    C8 C9 C10 C16 . . . . -179.25(17) ?
    O1 C9 C10 C12 . . . . -118.4(2) ?
    C8 C9 C10 C12 . . . . 61.4(2) ?
    O1 C9 C10 C11 . . . . 119.3(2) ?
    C8 C9 C10 C11 . . . . -60.8(2) ?
    C7 N1 C11 C17 . . . . 172.46(14) ?
    C7 N1 C11 C10 . . . . -60.68(19) ?
    C9 C10 C11 N1 . . . . 57.12(19) ?
    C16 C10 C11 N1 . . . . 176.82(16) ?
    C12 C10 C11 N1 . . . . -59.0(2) ?
    C9 C10 C11 C17 . . . . -178.34(16) ?
    C16 C10 C11 C17 . . . . -58.6(2) ?
    C12 C10 C11 C17 . . . . 65.5(2) ?
    C9 C10 C12 C13 . . . . -51.8(2) ?
    C16 C10 C12 C13 . . . . -172.27(18) ?
    C11 C10 C12 C13 . . . . 63.7(2) ?
    C10 C12 C13 C14 . . . . 46.1(2) ?
    C12 C13 C14 C8 . . . . -45.7(2) ?
    C9 C8 C14 C13 . . . . 51.5(2) ?
    C15 C8 C14 C13 . . . . 171.97(18) ?
    C7 C8 C14 C13 . . . . -64.8(2) ?
    N1 C11 C17 C18 . . . . -133.43(18) ?
    C10 C11 C17 C18 . . . . 102.2(2) ?
    N1 C11 C17 C22 . . . . 46.0(2) ?
    C10 C11 C17 C22 . . . . -78.4(2) ?
    C22 C17 C18 C19 . . . . 1.7(3) ?
    C11 C17 C18 C19 . . . . -178.85(18) ?
    C17 C18 C19 C20 . . . . -0.5(3) ?
    C18 C19 C20 C21 . . . . -0.8(3) ?
    C18 C19 C20 F2 . . . . 179.09(18) ?
    C19 C20 C21 C22 . . . . 0.8(3) ?
    F2 C20 C21 C22 . . . . -179.04(19) ?
    C20 C21 C22 C17 . . . . 0.4(3) ?
    C18 C17 C22 C21 . . . . -1.6(3) ?
    C11 C17 C22 C21 . . . . 178.92(18) ?
    C28 C23 C24 C25 . . . . -0.1(4) ?
    F3 C23 C24 C25 . . . . 179.3(2) ?
    C23 C24 C25 C26 . . . . 0.1(3) ?
    C24 C25 C26 C27 . . . . -0.6(3) ?
    C24 C25 C26 C38 . . . . -177.63(17) ?
    C25 C26 C27 C28 . . . . 1.1(3) ?
    C38 C26 C27 C28 . . . . 178.2(2) ?
    C24 C23 C28 C27 . . . . 0.6(5) ?
    F3 C23 C28 C27 . . . . -178.8(2) ?
    C26 C27 C28 C23 . . . . -1.1(4) ?
    C34 C29 C30 C31 . . . . -51.5(2) ?
    C35 C29 C30 C31 . . . . -171.76(18) ?
    C38 C29 C30 C31 . . . . 64.9(2) ?
    C29 C30 C31 C32 . . . . 45.7(2) ?
    C30 C31 C32 C33 . . . . -45.8(2) ?
    C31 C32 C33 C34 . . . . 51.7(2) ?
    C31 C32 C33 C36 . . . . 172.57(18) ?
    C31 C32 C33 C37 . . . . -63.8(2) ?
    C36 C33 C34 O2 . . . . 0.5(3) ?
    C32 C33 C34 O2 . . . . 120.1(2) ?
    C37 C33 C34 O2 . . . . -117.7(2) ?
    C36 C33 C34 C29 . . . . 179.78(17) ?
    C32 C33 C34 C29 . . . . -60.6(2) ?
    C37 C33 C34 C29 . . . . 61.6(2) ?
    C35 C29 C34 O2 . . . . -0.5(3) ?
    C30 C29 C34 O2 . . . . -119.9(2) ?
    C38 C29 C34 O2 . . . . 118.7(2) ?
    C35 C29 C34 C33 . . . . -179.79(17) ?
    C30 C29 C34 C33 . . . . 60.8(2) ?
    C38 C29 C34 C33 . . . . -60.6(2) ?
    C38 N2 C37 C39 . . . . -171.41(14) ?
    C38 N2 C37 C33 . . . . 61.16(19) ?
    C34 C33 C37 N2 . . . . -57.88(19) ?
    C36 C33 C37 N2 . . . . -177.52(16) ?
    C32 C33 C37 N2 . . . . 58.8(2) ?
    C34 C33 C37 C39 . . . . 177.08(16) ?
    C36 C33 C37 C39 . . . . 57.4(2) ?
    C32 C33 C37 C39 . . . . -66.2(2) ?
    C37 N2 C38 C26 . . . . 174.22(14) ?
    C37 N2 C38 C29 . . . . -59.20(19) ?
    C25 C26 C38 N2 . . . . 35.1(2) ?
    C27 C26 C38 N2 . . . . -141.86(19) ?
    C25 C26 C38 C29 . . . . -88.6(2) ?
    C27 C26 C38 C29 . . . . 94.4(2) ?
    C34 C29 C38 N2 . . . . 54.84(19) ?
    C35 C29 C38 N2 . . . . 174.67(16) ?
    C30 C29 C38 N2 . . . . -62.1(2) ?
    C34 C29 C38 C26 . . . . 178.38(16) ?
    C35 C29 C38 C26 . . . . -61.8(2) ?
    C30 C29 C38 C26 . . . . 61.4(2) ?
    N2 C37 C39 C44 . . . . 131.91(18) ?
    C33 C37 C39 C44 . . . . -103.3(2) ?
    N2 C37 C39 C40 . . . . -46.7(2) ?
    C33 C37 C39 C40 . . . . 78.1(2) ?
    C44 C39 C40 C41 . . . . 1.6(3) ?
    C37 C39 C40 C41 . . . . -179.81(18) ?
    C39 C40 C41 C42 . . . . -0.5(3) ?
    C40 C41 C42 C43 . . . . -0.6(3) ?
    C40 C41 C42 F4 . . . . -179.10(18) ?
    C41 C42 C43 C44 . . . . 0.5(3) ?
    F4 C42 C43 C44 . . . . 179.06(18) ?
    C42 C43 C44 C39 . . . . 0.6(3) ?
    C40 C39 C44 C43 . . . . -1.6(3) ?
    C37 C39 C44 C43 . . . . 179.74(19) ?
loop_
    _geom_hbond_atom_site_label_D
    _geom_hbond_atom_site_label_H
    _geom_hbond_atom_site_label_A
    _geom_hbond_site_symmetry_A
    _geom_hbond_distance_DH
    _geom_hbond_distance_HA
    _geom_hbond_distance_DA
    _geom_hbond_angle_DHA
    _geom_hbond_publ_flag
    C18 H18 O2 2_545 0.93 2.50 3.395(3) 162.5 yes
    C44 H44 O1 2 0.93 2.47 3.369(3) 161.3 yes
data_global
_journal_date_recd_electronic     2013-08-03
_journal_date_accepted     2013-09-04
_journal_name_full     'Acta Crystallographica, Section E'
_journal_year     2013
_journal_volume     69
_journal_issue     10
_journal_page_first     o1525
_journal_page_last     o1525
_journal_paper_category     QO
_journal_paper_doi     10.1107/S1600536813024689
_journal_coeditor_code     BH2483
_publ_contact_author_name     'Dr.R. Hema'
_publ_contact_author_address
;
Department of Physics
Seethalakshmi Ramaswami College(Autonomous)
Tiruchirappalli 620 002
India
;
_publ_contact_author_email     raghema2000@yahoo.co.in
_publ_contact_author_fax     '+91 0431 2704596'
_publ_contact_author_phone     '(0091) 431 2704855'
_publ_section_title
;
2,4-Bis(4-fluorophenyl)-1,5-dimethyl-3-azabicyclo[3.3.1]nonan-9-one
;
loop_
    _publ_author_name
    _publ_author_footnote
    _publ_author_address
    "Rizwana Begum, S." .
;
Department of Physics
Seethalakshmi Ramaswami College (Autonomous)
Tiruchirappalli 620 002
India
;
    "Hema, R." .
;
Department of Physics
K. Ramakrishnan College of Engineering
Samayapuram
Tiruchirappalli 621 112
India
;
    "Venkateswaramoorthi, R." .
;
Department of Chemistry
Annamalai University
Annamalai Nagar 608 002
India
;
    "Krishnasamy, K." .
;
Department of Chemistry
Annamalai University
Annamalai Nagar 608 002
India
;
    "Anitha, A. G." .
;
Department of Physics
Seethalakshmi Ramaswami College (Autonomous)
Tiruchirappalli 620 002
India
;
_publ_section_synopsis     .
