# Supplementary material for: 2,4-Bis(4-fluoro­phen­yl)-1,5-dimethyl-3-aza­bicyclo­[3.3.1]nonan-9-one
Source: Acta Crystallogr Sect E Struct Rep Online. 2013 Sep 12;69(Pt 10):o1525. doi: 10.1107/S1600536813024689 (PMC3790395; doi:10.1107/S1600536813024689)
Supplement: Supplementary file 2 [file e-69-o1525-Isup2.hkl]

#
# h,k,l, Fc-squared, Fo-squared, sigma(Fo-squared) and status flag
#
data_I
_shelx_title ' V50 in P2(1)/n'
_shelx_refln_list_code          4
_shelx_F_calc_maximum      341.79
_exptl_crystal_F_000      1504.00
_reflns_d_resolution_high  0.8486
 
loop_
 _symmetry_equiv_pos_as_xyz
 'x, y, z'
 '-x+1/2, y+1/2, -z+1/2'
 '-x, -y, -z'
 'x-1/2, -y-1/2, z-1/2'
 
_cell_length_a     8.8470
_cell_length_b    20.5656
_cell_length_c    20.6403
_cell_angle_alpha  90.000
_cell_angle_beta   98.633
_cell_angle_gamma  90.000
 
_shelx_F_squared_multiplier     1.000
 
loop_
 _refln_index_h
 _refln_index_k
 _refln_index_l
 _refln_F_squared_calc
 _refln_F_squared_meas
 _refln_F_squared_sigma
 _refln_observed_status
   2   0   0   111403.21   100289.07   1314.95 o
   4   0   0     2167.01     2120.97     43.86 o
   6   0   0      487.04      434.99     14.63 o
   8   0   0       49.51       39.19      8.78 o
  10   0   0        2.43       19.52     13.94 o
   1   1   0     3249.23     2496.44     91.72 o
   2   1   0     6262.42     5953.81     52.05 o
   3   1   0      380.35      385.51      5.48 o
   4   1   0       37.14       18.85      2.25 o
   5   1   0       11.63        7.99      2.16 o
   6   1   0      458.63      427.92      8.10 o
   7   1   0       14.35       14.18      3.18 o
   8   1   0       12.59       10.72      3.90 o
   9   1   0        4.89       -2.50      7.21 o
  10   1   0        0.19       -0.28      6.79 o
   1   2   0       68.63       59.26      1.79 o
   2   2   0      187.05      187.90      3.13 o
   3   2   0        2.59       -2.00      1.33 o
   4   2   0       35.71       27.97      2.51 o
   5   2   0       64.58       46.09      3.36 o
   6   2   0        8.02        6.31      2.51 o
   7   2   0       12.42       14.99      3.21 o
   8   2   0        1.75        2.15      4.94 o
   9   2   0        1.97       -1.84      6.07 o
  10   2   0        0.03       -6.77      6.85 o
   1   3   0     2303.50     2176.11     22.54 o
   2   3   0     1257.26     1244.36     13.01 o
   3   3   0      593.54      586.26      7.58 o
   4   3   0       61.36       63.52      3.22 o
   5   3   0      717.38      657.16     17.93 o
   6   3   0        4.98        5.09      2.76 o
   7   3   0      260.62      240.40      7.51 o
   8   3   0       23.78       35.19      5.82 o
   9   3   0       20.95        5.99      6.61 o
  10   3   0        2.88       -6.47      7.08 o
   0   4   0    25370.11    22930.50    521.04 o
   1   4   0    32881.32    31043.39    301.81 o
   2   4   0     6624.12     6923.91     76.13 o
   3   4   0        0.00       -0.82      1.40 o
   4   4   0     2210.18     2051.48     26.20 o
   5   4   0      713.85      732.58     12.16 o
   6   4   0     1184.02     1181.32     18.04 o
   7   4   0      730.08      706.00     13.92 o
   8   4   0     1988.13     1967.79     35.26 o
   9   4   0        0.66        2.61      5.04 o
  10   4   0       49.51       26.43     12.36 o
   1   5   0     4983.33     4924.11     49.09 o
   2   5   0     1006.78      942.75     12.38 o
   3   5   0      219.74      219.53      5.05 o
   4   5   0      170.58      183.12      8.61 o
   5   5   0       27.98       23.18      3.59 o
   6   5   0        0.76       -2.73      2.72 o
   7   5   0      197.26      179.25      8.32 o
   8   5   0      202.34      204.46     14.60 o
   9   5   0       78.56       51.67     13.98 o
  10   5   0       63.73       15.65     12.85 o
   0   6   0      281.63      221.85     12.08 o
   1   6   0        5.30        3.37      1.31 o
   2   6   0        0.40        2.04      1.19 o
   3   6   0       14.35       15.34      3.01 o
   4   6   0        6.29        3.64      2.53 o
   5   6   0       26.57       24.62      3.72 o
   6   6   0        0.58       -6.14      4.09 o
   7   6   0       32.71       42.55      8.67 o
   8   6   0        2.19       13.27      9.12 o
   9   6   0        0.49       -0.20     11.51 o
   1   7   0      441.83      425.40      7.39 o
   2   7   0     1575.43     1554.79     18.07 o
   3   7   0      140.62      131.05      4.90 o
   4   7   0      574.99      606.45     13.13 o
   5   7   0      517.69      504.05     12.49 o
   6   7   0       34.56       39.04      5.04 o
   7   7   0        0.06       12.99      8.61 o
   8   7   0      155.37      178.85     14.54 o
   9   7   0       24.10       37.36     13.97 o
   0   8   0     2154.92     2071.69     52.37 o
   1   8   0      349.86      252.20      5.61 o
   2   8   0       84.50       78.13      4.21 o
   3   8   0     2583.58     2494.40     37.06 o
   4   8   0      101.24      106.06      6.24 o
   5   8   0      487.73      469.89     16.53 o
   6   8   0        7.13        4.33      5.30 o
   7   8   0      357.79      394.02     19.75 o
   8   8   0      647.94      629.59     26.11 o
   9   8   0       22.44       41.79     14.37 o
   1   9   0      229.50      232.88      6.18 o
   2   9   0       85.51       99.36      4.24 o
   3   9   0     1381.12     1410.24     25.50 o
   4   9   0      257.80      259.83      8.60 o
   5   9   0      392.84      380.42     13.28 o
   6   9   0       25.97       28.05      6.20 o
   7   9   0       17.48       13.66     15.30 o
   8   9   0        8.13       17.61      9.60 o
   9   9   0       95.13      131.02     15.55 o
   0  10   0      127.40      121.98     10.63 o
   1  10   0      346.26      352.78      7.55 o
   2  10   0       88.92       96.75      3.83 o
   3  10   0       55.76       52.86      5.06 o
   4  10   0       32.27       36.28      4.56 o
   5  10   0       70.00       62.39      7.07 o
   6  10   0        6.93        6.54      8.30 o
   7  10   0       26.61       27.67     10.08 o
   8  10   0        0.89       12.38     10.35 o
   9  10   0        0.02       -3.57     10.59 o
   1  11   0        0.02       -1.35      2.34 o
   2  11   0       13.47        6.19      2.38 o
   3  11   0       41.63       43.81      4.31 o
   4  11   0      443.64      465.42     12.56 o
   5  11   0       20.97       14.83      5.83 o
   6  11   0        4.22      -10.01      8.16 o
   7  11   0       40.85       30.29     10.08 o
   8  11   0        1.01        0.44     10.00 o
   9  11   0        3.27       -6.78     11.28 o
   0  12   0      822.17      860.47     19.96 o
   1  12   0       87.31       96.68      4.25 o
   2  12   0       12.03       18.30      2.92 o
   3  12   0      611.21      650.81     16.19 o
   4  12   0      377.87      360.74     13.52 o
   5  12   0       22.18       15.94      9.21 o
   6  12   0       20.87       29.32     10.32 o
   7  12   0       12.65       17.38     10.03 o
   8  12   0        4.23       10.29     10.94 o
   1  13   0      243.60      256.64      6.87 o
   2  13   0       34.36       38.67      3.66 o
   3  13   0      625.29      574.63     14.89 o
   4  13   0     3206.08     2969.32     57.13 o
   5  13   0        6.25        5.09      8.45 o
   6  13   0      284.15      288.08     18.15 o
   7  13   0        2.23       -7.26      9.12 o
   8  13   0        6.87       -2.69     10.31 o
   0  14   0       99.10      104.64      7.88 o
   1  14   0       10.51        6.37      3.74 o
   2  14   0        0.07        2.59      3.08 o
   3  14   0      572.11      577.89     18.28 o
   4  14   0       13.93       33.85     12.79 o
   5  14   0      207.52      221.28     16.86 o
   6  14   0       30.98       26.66     12.81 o
   7  14   0        0.60        9.33     10.31 o
   8  14   0        1.03        0.32     11.18 o
   1  15   0       15.49       14.05      3.73 o
   2  15   0       52.13       47.57      4.17 o
   3  15   0       32.90       46.49      3.89 o
   4  15   0      541.37      455.80     65.73 o
   5  15   0        0.19        1.24     13.07 o
   6  15   0       56.30       61.43     12.84 o
   7  15   0       11.15       -5.31     10.74 o
   8  15   0        9.46       -0.23     11.34 o
   0  16   0      764.87      764.51     20.64 o
   1  16   0        1.74        6.23      3.70 o
   2  16   0      142.02      164.40      7.91 o
   3  16   0      392.41      394.76     18.12 o
   4  16   0      489.41      528.62     30.72 o
   5  16   0        3.64        8.90     13.83 o
   6  16   0       10.82       -2.13     13.83 o
   7  16   0        0.81        2.34     21.93 o
   1  17   0      163.22      185.50      7.40 o
   2  17   0       39.25       46.37      6.17 o
   3  17   0       49.59       73.58      5.56 o
   4  17   0      704.02      618.69     33.69 o
   5  17   0        0.64      -12.42     17.85 o
   6  17   0        6.84      -18.77     12.51 o
   7  17   0        1.01      -17.13     15.62 o
   0  18   0       52.12       68.34      9.82 o
   1  18   0      687.91      729.07     17.39 o
   2  18   0      129.13      159.52      8.82 o
   3  18   0      593.72      636.51     15.76 o
   4  18   0        0.56        2.02     10.27 o
   5  18   0       29.41        4.74     16.14 o
   6  18   0        1.75        2.35     14.79 o
   1  19   0        6.10       11.25      6.85 o
   2  19   0       18.12       29.83      6.80 o
   3  19   0       29.31       24.77      5.06 o
   4  19   0       47.03       52.98     13.00 o
   5  19   0        9.48       18.02     15.28 o
   6  19   0        0.03       -1.00     15.39 o
   0  20   0       81.81       73.35     15.76 o
   1  20   0      489.88      443.08     19.04 o
   2  20   0       88.32       67.52      7.94 o
   3  20   0       45.07       44.73      7.72 o
   4  20   0      235.39      255.16     51.85 o
   5  20   0       10.27        6.95     12.91 o
   1  21   0       31.69       42.35     13.30 o
   2  21   0       37.57       34.97      7.11 o
   3  21   0       50.04       47.22      7.49 o
   4  21   0       11.60       17.67     14.32 o
   5  21   0        0.17        1.19     14.26 o
   0  22   0        5.96       -1.29     11.69 o
   1  22   0        0.15       -2.07      9.87 o
   2  22   0        2.42       -1.59      7.97 o
   3  22   0        3.31       -2.01      6.87 o
   4  22   0       22.22       28.41     15.18 o
   1  23   0        1.67        2.58     16.84 o
   2  23   0        2.06       -4.02      8.01 o
   3  23   0        0.01        4.72     16.62 o
   0  24   0       41.57       27.77     14.15 o
   1  24   0       56.07       52.10     11.41 o
  -9   0   1        6.52       -3.84      7.73 o
  -7   0   1        0.46       -2.22      4.23 o
  -5   0   1       26.70       29.00      3.97 o
  -3   0   1        2.46        0.93      1.76 o
  -1   0   1      184.00      142.31      9.13 o
   1   0   1       16.84        7.10      1.65 o
   3   0   1       10.69       10.27      2.15 o
   5   0   1       49.05       55.26      4.32 o
   7   0   1        0.39       -2.14      3.97 o
   9   0   1        3.13       -2.48      9.70 o
 -10   1   1        0.09      -10.25      6.83 o
  -9   1   1        5.39       -0.30      4.53 o
  -8   1   1        0.67       -3.75      3.62 o
  -7   1   1        0.73        0.86      3.02 o
  -6   1   1      124.05      126.74      4.89 o
  -5   1   1      152.10      160.22      4.86 o
  -4   1   1      169.17      154.97      4.45 o
  -3   1   1       65.51       65.66      2.50 o
  -2   1   1        4.50        8.74      1.13 o
  -1   1   1     1127.74      979.12     27.92 o
   1   1   1     1044.54      871.28     11.11 o
   2   1   1    18952.45    18114.64    169.03 o
   3   1   1        6.06        1.37      1.32 o
   4   1   1     1906.42     1803.59     21.82 o
   5   1   1      189.87      200.17      5.23 o
   6   1   1      471.05      432.35      7.96 o
   7   1   1       21.09       20.14      3.34 o
   8   1   1       63.45       53.47      4.76 o
   9   1   1        0.03       -0.21      6.43 o
  10   1   1        0.70       -8.78      5.85 o
 -10   2   1       45.78       40.41      8.95 o
  -9   2   1        9.19        1.76      6.14 o
  -8   2   1        0.40        5.00      6.01 o
  -7   2   1       33.13       29.66      3.89 o
  -6   2   1      110.08      111.85      4.34 o
  -5   2   1      663.23      693.17     11.28 o
  -4   2   1     5709.60     5524.57     58.32 o
  -3   2   1    39956.70    38262.93    339.80 o
  -2   2   1       58.03       60.19      2.29 o
  -1   2   1    25003.14    23600.46    241.56 o
   0   2   1     1616.05      958.58     48.23 o
   1   2   1    23412.70    22062.12    289.33 o
   2   2   1        2.77       -0.98      1.39 o
   3   2   1     5051.99     4858.53     51.03 o
   4   2   1     3095.64     3063.76     37.40 o
   5   2   1     1755.14     1452.45     17.58 o
   6   2   1       39.86       39.82      3.25 o
   7   2   1       32.05       18.94      3.80 o
   8   2   1       20.22       21.44      5.82 o
   9   2   1       49.09       50.37      9.04 o
  10   2   1        1.22       -6.93      6.71 o
 -10   3   1       38.33       33.85      8.35 o
  -9   3   1      190.00      170.11      9.86 o
  -8   3   1       46.52       48.58      6.33 o
  -7   3   1      518.26      535.24     12.21 o
  -6   3   1      108.08       93.25      4.43 o
  -5   3   1     3039.78     3056.07     32.51 o
  -4   3   1     3497.89     3401.97     35.30 o
  -3   3   1     2140.28     2221.37     22.42 o
  -2   3   1    11812.52    11666.03    105.30 o
  -1   3   1    11389.23    10829.55    101.32 o
   0   3   1     1111.03     1107.63     13.80 o
   1   3   1      205.87      194.43      4.81 o
   2   3   1     4885.25     4858.32     63.38 o
   3   3   1     1196.04     1170.88     13.11 o
   4   3   1     6199.88     6157.82     77.47 o
   5   3   1       47.31       25.15      4.39 o
   6   3   1      298.47      262.29      7.63 o
   7   3   1       14.98        8.24      3.37 o
   8   3   1       96.57      109.53      9.44 o
   9   3   1       13.21        0.49      5.28 o
  10   3   1        0.86       -4.82      7.81 o
 -10   4   1        1.80        3.31      5.32 o
  -9   4   1       15.68       12.97      5.80 o
  -8   4   1       36.83       34.45      7.72 o
  -7   4   1        0.19       -4.09      3.33 o
  -6   4   1      108.63       99.20      6.92 o
  -5   4   1       95.63       87.35      3.95 o
  -4   4   1      176.00      166.06      5.04 o
  -3   4   1      267.70      252.75      5.66 o
  -2   4   1      202.26      192.87      3.68 o
  -1   4   1      322.19      318.75      4.38 o
   0   4   1      526.81      474.01      7.03 o
   1   4   1       25.02       25.66      1.33 o
   2   4   1      348.23      346.11      8.17 o
   3   4   1       84.43       81.32      2.69 o
   4   4   1       29.71       24.14      3.90 o
   5   4   1       15.11        6.51      2.95 o
   6   4   1        0.15       -3.90      2.81 o
   7   4   1        2.42       -1.67      3.21 o
   8   4   1       18.64       19.82      4.82 o
   9   4   1        2.57       -1.75     10.92 o
  10   4   1        4.09      -12.14      9.96 o
 -10   5   1       14.29       12.37     14.64 o
  -9   5   1      271.46      274.70     13.19 o
  -8   5   1      249.09      271.12      9.89 o
  -7   5   1       30.89       29.48      4.11 o
  -6   5   1      180.11      183.09      6.99 o
  -5   5   1        6.85       -2.07      2.79 o
  -4   5   1      514.59      529.05      9.02 o
  -3   5   1     1781.39     1785.03     21.74 o
  -2   5   1      262.10      247.86      4.35 o
  -1   5   1     8780.23     8449.85     79.42 o
   0   5   1      291.51      279.73      7.22 o
   1   5   1       27.10       26.58      1.71 o
   2   5   1        3.89        0.25      1.87 o
   3   5   1      153.89      134.87      4.12 o
   4   5   1     1943.32     2034.11     30.82 o
   5   5   1        9.83       16.74      4.32 o
   6   5   1      355.63      328.92     10.47 o
   7   5   1       46.96       48.17      8.03 o
   8   5   1      124.71      100.82     12.27 o
   9   5   1      131.03      124.91     16.33 o
  10   5   1        7.39       -0.04     12.00 o
 -10   6   1       28.21       25.77     13.05 o
  -9   6   1       80.83       51.23     14.17 o
  -8   6   1       99.66      115.55     12.58 o
  -7   6   1      400.84      388.12     16.29 o
  -6   6   1      137.90      132.23      5.80 o
  -5   6   1      138.07      147.10      4.93 o
  -4   6   1       59.37       72.40      3.21 o
  -3   6   1      456.09      510.38      8.03 o
  -2   6   1       90.17       97.03      3.08 o
  -1   6   1     1600.52     1510.94     15.90 o
   0   6   1     8494.39     7930.58    108.81 o
   1   6   1      267.23      263.69      4.83 o
   2   6   1     1350.25     1469.53     19.64 o
   3   6   1      774.80      782.46     19.82 o
   4   6   1     1525.51     1607.21     25.31 o
   5   6   1      196.13      208.47     10.39 o
   6   6   1      281.22      274.92     10.48 o
   7   6   1     1226.31     1189.45     35.64 o
   8   6   1        0.04      -15.35     10.23 o
   9   6   1        1.22        9.12     12.35 o
  -9   7   1      230.21      241.57     17.30 o
  -8   7   1        0.22       -6.22      8.53 o
  -7   7   1      464.80      486.01     21.40 o
  -6   7   1       32.09       34.30      5.22 o
  -5   7   1       72.03       59.47      7.38 o
  -4   7   1      974.66     1014.28     19.51 o
  -3   7   1      978.99      946.28     13.57 o
  -2   7   1     3796.62     3850.46     43.76 o
  -1   7   1     2829.17     2730.57     28.54 o
   0   7   1      247.78      249.87      8.87 o
   1   7   1     3759.06     3550.79     42.64 o
   2   7   1      189.84      182.85      4.42 o
   3   7   1     1222.17     1165.25     28.52 o
   4   7   1      309.24      330.38      8.03 o
   5   7   1     1133.61     1187.92     20.87 o
   6   7   1      152.10      146.33      8.21 o
   7   7   1      155.44      144.14     13.23 o
   8   7   1      639.12      642.51     25.69 o
   9   7   1      137.09      121.23     17.60 o
  -9   8   1        7.63       18.68     10.50 o
  -8   8   1        2.20       16.76      9.93 o
  -7   8   1       57.03       39.80     10.51 o
  -6   8   1        0.07        0.59      3.93 o
  -5   8   1       35.08       34.84      5.56 o
  -4   8   1       58.75       53.13      4.42 o
  -3   8   1      151.20      168.27      4.44 o
  -2   8   1       16.37       15.04      2.15 o
  -1   8   1       65.30       74.46      3.04 o
   0   8   1       86.46       80.73      3.62 o
   1   8   1        3.78        1.80      2.77 o
   2   8   1        0.30        5.99      2.30 o
   3   8   1        0.47        7.72      4.16 o
   4   8   1      113.55      106.68      5.06 o
   5   8   1       10.22        9.56      4.76 o
   6   8   1       18.49       18.40      5.71 o
   7   8   1        3.04        0.69      8.72 o
   8   8   1        0.34        4.11      9.17 o
   9   8   1       23.62       19.72     13.29 o
  -9   9   1       20.37       22.78     11.61 o
  -8   9   1       83.75       90.36     19.50 o
  -7   9   1       13.19       -1.24      8.09 o
  -6   9   1       31.80       22.15      6.01 o
  -5   9   1      399.28      404.36     11.75 o
  -4   9   1      132.11      138.46      9.36 o
  -3   9   1      603.27      646.17     10.50 o
  -2   9   1      120.58      121.51      4.04 o
  -1   9   1      891.05      907.04     12.81 o
   0   9   1      298.09      304.09      6.64 o
   1   9   1      222.71      229.03      5.30 o
   2   9   1        0.16        2.11      1.63 o
   3   9   1      183.53      188.42      7.55 o
   4   9   1       53.44       54.24      5.30 o
   5   9   1      129.11      133.37      7.87 o
   6   9   1       24.79       22.06      8.48 o
   7   9   1        6.04       -0.52      8.69 o
   8   9   1       61.17       74.86     12.61 o
   9   9   1       21.89       33.40     14.98 o
  -9  10   1       37.62       45.90     14.46 o
  -8  10   1       18.35       27.59     11.10 o
  -7  10   1      215.55      202.29     16.04 o
  -6  10   1      596.59      609.29     24.44 o
  -5  10   1        1.96       -7.53      5.02 o
  -4  10   1       78.59       76.27      5.52 o
  -3  10   1      248.45      293.26      6.41 o
  -2  10   1     1240.23     1325.43     17.80 o
  -1  10   1     1862.35     1861.03     23.32 o
   0  10   1      721.15      819.14     13.20 o
   1  10   1     1446.46     1572.29     20.28 o
   2  10   1       87.35       98.45      3.62 o
   3  10   1      420.22      373.75      9.24 o
   4  10   1     1716.03     1738.66     35.26 o
   5  10   1      388.07      385.10     18.54 o
   6  10   1        8.86      -10.46      6.97 o
   7  10   1      485.66      542.42     24.60 o
   8  10   1       81.02       89.45     13.24 o
   9  10   1       17.40       25.88     12.16 o
  -9  11   1       31.13       27.67     12.80 o
  -8  11   1       38.91       32.95     11.90 o
  -7  11   1        3.67        7.69      9.07 o
  -6  11   1        0.04       -3.38      7.63 o
  -5  11   1        3.28       -3.42      5.33 o
  -4  11   1     1391.48     1293.35     24.98 o
  -3  11   1       43.15       53.30      3.99 o
  -2  11   1       10.69       16.18      2.79 o
  -1  11   1        5.57       10.28      2.67 o
   0  11   1     1797.16     1760.99     24.05 o
   1  11   1      343.65      345.72      7.28 o
   2  11   1       71.99       88.25      3.68 o
   3  11   1      601.91      578.85     20.60 o
   4  11   1     1528.70     1588.18     33.36 o
   5  11   1      619.36      549.77     22.11 o
   6  11   1        0.07       -6.13      7.19 o
   7  11   1      233.20      242.02     21.39 o
   8  11   1       43.35       49.06     12.21 o
   9  11   1       85.01       71.37     14.13 o
  -9  12   1        0.11       -0.59     16.02 o
  -8  12   1        7.81        6.71     10.55 o
  -7  12   1        2.26        2.73      9.12 o
  -6  12   1        0.11       10.44      9.29 o
  -5  12   1        3.03       -4.83      6.11 o
  -4  12   1      294.32      283.49     10.36 o
  -3  12   1       34.54       36.09      3.29 o
  -2  12   1       16.05       16.32      3.07 o
  -1  12   1       27.67       21.24      3.10 o
   0  12   1      115.15      119.99      5.00 o
   1  12   1      114.71      111.24      4.73 o
   2  12   1        9.61        7.03      3.17 o
   3  12   1        0.06       -2.30      3.65 o
   4  12   1      399.77      415.12     14.34 o
   5  12   1        3.20        6.08      7.70 o
   6  12   1       25.17        4.47      9.79 o
   7  12   1       14.76       20.39     11.50 o
   8  12   1        0.16        0.72     10.56 o
  -8  13   1       19.70       26.11     12.35 o
  -7  13   1       11.76        4.13     14.01 o
  -6  13   1      188.00      171.45     15.27 o
  -5  13   1       38.82       48.85     10.63 o
  -4  13   1      494.50      484.89     14.40 o
  -3  13   1        0.74        4.71      2.97 o
  -2  13   1       31.62       44.51      4.00 o
  -1  13   1      187.84      177.04      6.47 o
   0  13   1      166.17      177.21      6.05 o
   1  13   1        6.48        5.91      2.72 o
   2  13   1       41.65       44.93      3.50 o
   3  13   1      139.86      140.61      7.44 o
   4  13   1       36.99       35.81     13.04 o
   5  13   1       17.63       20.71      9.91 o
   6  13   1        0.07        8.25      9.28 o
   7  13   1       61.59       45.76     12.11 o
   8  13   1       25.45       12.06     11.48 o
  -8  14   1       26.63       44.27     13.38 o
  -7  14   1       26.54       22.14     11.53 o
  -6  14   1       43.07       34.17     11.43 o
  -5  14   1     1237.51     1310.99     43.51 o
  -4  14   1      101.56      111.09      8.00 o
  -3  14   1      370.02      377.48     11.51 o
  -2  14   1       24.08       15.93      4.09 o
  -1  14   1       26.79       23.39      3.61 o
   0  14   1      162.52      174.86      5.88 o
   1  14   1      155.70      146.76      5.47 o
   2  14   1        9.32        9.51      2.99 o
   3  14   1     3111.22     3237.40     70.86 o
   4  14   1       23.48        4.61     17.16 o
   5  14   1      281.84      272.56     22.63 o
   6  14   1      238.38      248.99     17.95 o
   7  14   1        0.65      -13.79      9.19 o
   8  14   1        1.03       -6.95     10.90 o
  -8  15   1       68.96       72.20     14.74 o
  -7  15   1       10.08        6.39     14.59 o
  -6  15   1      362.08      380.77     21.78 o
  -5  15   1      899.03      848.44     32.88 o
  -4  15   1     4572.26     4664.16    151.95 o
  -3  15   1      278.78      248.52     10.29 o
  -2  15   1       80.61       84.81      5.40 o
  -1  15   1      694.72      707.87     14.37 o
   0  15   1      203.19      226.87     10.04 o
   1  15   1      380.74      372.89      8.87 o
   2  15   1       79.84       73.06      4.53 o
   3  15   1        2.75       13.85      5.12 o
   4  15   1      408.24      445.77     28.42 o
   5  15   1       64.75       51.45     15.05 o
   6  15   1       26.18       46.62     19.95 o
   7  15   1      218.56      281.92     26.76 o
   8  15   1        4.44        6.34     21.71 o
  -7  16   1        0.99       13.11     11.36 o
  -6  16   1        0.06        0.39     12.02 o
  -5  16   1       12.51       10.36     13.70 o
  -4  16   1      261.77      284.81     28.95 o
  -3  16   1        0.06       -3.73      5.57 o
  -2  16   1      159.98      176.23      6.96 o
  -1  16   1       30.17       36.29      5.98 o
   0  16   1       41.25       53.63      4.80 o
   1  16   1       18.79       19.69      3.89 o
   2  16   1       62.34       57.62      4.72 o
   3  16   1        1.62        2.99      8.62 o
   4  16   1       28.20       15.51     13.49 o
   5  16   1        4.84        3.78     12.89 o
   6  16   1        2.15       -8.26     13.25 o
   7  16   1        3.95       -3.23     14.84 o
  -7  17   1        0.92       -8.85     15.44 o
  -6  17   1        3.87       -0.23     14.69 o
  -5  17   1       10.93       -7.88     20.11 o
  -4  17   1        0.15       10.25     12.58 o
  -3  17   1        1.76        1.31      5.11 o
  -2  17   1        5.89       -0.68      4.53 o
  -1  17   1       26.61       19.30      4.77 o
   0  17   1        1.73        6.40      4.31 o
   1  17   1       52.26       53.20      5.32 o
   2  17   1        0.06       -3.18      5.13 o
   3  17   1        8.83       16.41      8.89 o
   4  17   1      136.46      144.59     15.04 o
   5  17   1        0.89      -19.09     24.40 o
   6  17   1        2.20       -6.99     13.95 o
   7  17   1       10.77       29.97     17.46 o
  -6  18   1       54.07       36.72     17.04 o
  -5  18   1      175.58      192.80     22.46 o
  -4  18   1      253.96      239.36     22.56 o
  -3  18   1     1181.65     1212.29     25.21 o
  -2  18   1       33.60       52.58      7.64 o
  -1  18   1      781.82      806.01     18.41 o
   0  18   1      213.18      253.60      9.37 o
   1  18   1     1121.38     1127.60     26.71 o
   2  18   1      510.16      502.08     14.76 o
   3  18   1     1081.77      941.86     32.27 o
   4  18   1       62.40       60.46     15.67 o
   5  18   1       23.18        6.70     13.03 o
   6  18   1        0.69        7.01     15.89 o
  -6  19   1        0.92        0.22     21.71 o
  -5  19   1      389.61      469.11     32.13 o
  -4  19   1      207.08      260.95     24.71 o
  -3  19   1      128.11      117.08      7.73 o
  -2  19   1       56.74       56.33     10.39 o
  -1  19   1      119.33      119.17      9.53 o
   0  19   1       82.48       58.35     11.44 o
   1  19   1      450.39      507.70     17.08 o
   2  19   1      659.03      581.45     18.04 o
   3  19   1      592.82      632.36     27.05 o
   4  19   1      410.52      453.00     24.18 o
   5  19   1       38.56       43.57     12.51 o
   6  19   1        1.92       10.36     13.97 o
  -5  20   1        0.01        5.90     23.27 o
  -4  20   1       31.30        8.78     18.12 o
  -3  20   1        5.80       -2.97      5.80 o
  -2  20   1        9.86        0.40      5.76 o
  -1  20   1      147.75      140.48     14.96 o
   0  20   1       48.36       39.64      9.86 o
   1  20   1       81.35       93.09      8.88 o
   2  20   1      314.64      315.05     13.18 o
   3  20   1       62.86       75.19     24.72 o
   4  20   1       49.55       62.35     16.45 o
   5  20   1       11.50        9.85     11.70 o
  -5  21   1        7.62      -13.63     13.29 o
  -4  21   1        2.17        3.27     13.67 o
  -3  21   1        8.36        3.55      5.41 o
  -2  21   1        1.74       -1.25      7.44 o
  -1  21   1        0.40        1.30      9.01 o
   0  21   1        0.40       -9.74      7.63 o
   1  21   1        0.02       12.13      9.76 o
   2  21   1        6.73        3.32      5.91 o
   3  21   1       13.87       -6.47     12.38 o
   4  21   1       14.83       33.54     15.74 o
   5  21   1       14.33       23.45     15.84 o
  -4  22   1      205.19      187.21     24.02 o
  -3  22   1        1.66       -2.29      5.29 o
  -2  22   1       14.62        9.03      8.42 o
  -1  22   1        0.33      -11.35      7.56 o
   0  22   1       16.81        3.27     17.16 o
   1  22   1       17.15       24.01      9.14 o
   2  22   1        0.20       -0.18      7.85 o
   3  22   1       79.17       51.48     16.10 o
   4  22   1        5.94       13.26     26.11 o
  -3  23   1        5.44        1.07      5.84 o
  -2  23   1       38.58       28.89      9.58 o
  -1  23   1        0.01        7.46      8.61 o
   0  23   1        1.82       -0.43      8.02 o
   1  23   1       35.74       15.89     26.65 o
   2  23   1       76.80       55.23     10.10 o
   3  23   1       16.92       25.55     14.48 o
  -1  24   1       24.45       22.54     10.36 o
   0  24   1       10.08       15.30      9.42 o
   1  24   1       11.98        6.24      9.19 o
 -10   0   2      106.34      119.48     12.54 o
  -8   0   2      246.56      270.01     10.56 o
  -6   0   2     1160.73     1031.90     20.70 o
  -4   0   2     7559.33     7434.36    204.51 o
  -2   0   2     1396.89     1352.03     21.98 o
   2   0   2    13775.33    12774.84    253.46 o
   4   0   2      323.00      331.07      8.34 o
   6   0   2      836.87      838.75     17.01 o
   8   0   2       77.62       64.98      6.00 o
  10   0   2       87.42       97.26     17.91 o
 -10   1   2       10.47       -2.33      7.52 o
  -9   1   2        1.32       -3.36      6.70 o
  -8   1   2        6.58        8.36      3.98 o
  -7   1   2        0.96       -4.48      2.99 o
  -6   1   2       59.28       70.62      4.19 o
  -5   1   2      443.31      479.22      8.86 o
  -4   1   2       41.67       43.30      2.72 o
  -3   1   2      173.05      177.92      3.75 o
  -2   1   2    17099.55    16730.27    162.37 o
  -1   1   2      103.73       81.60      2.55 o
   0   1   2       65.94       53.43      1.69 o
   1   1   2       55.31       82.46      1.48 o
   2   1   2    12185.62    11510.07    112.64 o
   3   1   2      750.09      694.80      8.92 o
   4   1   2      294.37      285.22      5.93 o
   5   1   2      858.25      837.98     11.45 o
   6   1   2        0.00        1.06      2.45 o
   7   1   2       13.79        7.40      2.81 o
   8   1   2       14.93       19.78      4.63 o
   9   1   2        0.13        7.80      5.42 o
  10   1   2        6.30        6.56      9.22 o
 -10   2   2        0.38      -10.84      7.23 o
  -9   2   2        0.71       -0.74      7.50 o
  -8   2   2        2.17       -0.67      3.92 o
  -7   2   2        0.36        0.12      3.16 o
  -6   2   2       46.37       46.70      3.78 o
  -5   2   2       39.80       46.65      3.05 o
  -4   2   2        4.99        2.89      2.16 o
  -3   2   2      825.37      817.74      9.43 o
  -2   2   2      524.58      453.98      6.43 o
  -1   2   2        4.78       -3.64      2.43 o
   0   2   2      770.62      682.87      7.64 o
   1   2   2        0.86       -0.31      0.94 o
   2   2   2       19.73       18.64      1.19 o
   3   2   2       72.35       67.23      2.37 o
   4   2   2       83.05       87.49      4.21 o
   5   2   2        5.95        5.42      2.58 o
   6   2   2        0.35       -3.74      2.74 o
   7   2   2        3.83       -1.44      3.33 o
   8   2   2       10.69       11.79      5.59 o
   9   2   2        2.10        2.13      5.24 o
  10   2   2        0.09       -3.20      6.27 o
 -10   3   2        0.34        2.13      7.95 o
  -9   3   2      115.56      109.92     10.15 o
  -8   3   2        2.16        1.15      5.11 o
  -7   3   2      138.00      144.25      5.23 o
  -6   3   2       26.25       17.45      3.04 o
  -5   3   2     1570.07     1589.55     19.46 o
  -4   3   2      334.65      359.80      6.28 o
  -3   3   2     1041.79     1091.80     11.85 o
  -2   3   2     8447.20     8389.11     78.98 o
  -1   3   2     1062.57     1043.30     13.52 o
   0   3   2    12819.46    11964.99    122.01 o
   1   3   2      947.81      961.95     17.05 o
   2   3   2    10103.07     9626.44    119.07 o
   3   3   2      308.02      299.99      5.77 o
   4   3   2     2143.18     2120.85     28.81 o
   5   3   2      400.85      395.63      8.42 o
   6   3   2       10.74        6.41      2.93 o
   7   3   2       96.36      102.25      5.46 o
   8   3   2       97.58      114.72      7.55 o
   9   3   2        4.50        1.97      4.87 o
  10   3   2        3.57       -4.62     10.03 o
 -10   4   2        0.02       -0.78      7.30 o
  -9   4   2       13.19       15.29      6.67 o
  -8   4   2     1044.99      968.05     21.58 o
  -7   4   2       22.76       21.31      4.21 o
  -6   4   2      800.34      816.88     13.38 o
  -5   4   2     2105.91     2160.80     24.04 o
  -4   4   2     2765.87     2878.13     30.47 o
  -3   4   2    27434.50    27651.31    246.32 o
  -2   4   2    15736.70    15997.16    155.59 o
  -1   4   2     1404.64     1451.22     17.40 o
   0   4   2    10450.88     9613.28     98.53 o
   1   4   2    18918.46    18565.51    226.31 o
   2   4   2     5532.65     5326.65     72.96 o
   3   4   2     2105.11     2116.02     31.44 o
   4   4   2     1663.16     1665.50     28.73 o
   5   4   2      224.98      237.42      8.93 o
   6   4   2        8.20        8.40      3.42 o
   7   4   2     1038.21      985.67     19.09 o
   8   4   2       16.80       -1.56      8.31 o
   9   4   2       36.16       11.47     11.83 o
  10   4   2       23.15       25.52     15.98 o
 -10   5   2        9.08        8.37      6.79 o
  -9   5   2      173.71      190.69     10.15 o
  -8   5   2       17.63       25.29      5.46 o
  -7   5   2        1.89        2.93      3.85 o
  -6   5   2     1122.37     1127.53     21.75 o
  -5   5   2      282.65      342.75      7.52 o
  -4   5   2      139.50      146.11      4.59 o
  -3   5   2     6287.00     6218.84     62.33 o
  -2   5   2      432.36      451.00      6.84 o
  -1   5   2        1.11        3.13      1.42 o
   0   5   2     3868.43     3666.56     38.86 o
   1   5   2     1358.95     1334.05     16.40 o
   2   5   2        0.35       -0.88      2.44 o
   3   5   2        3.41        4.28      3.23 o
   4   5   2     1752.40     1796.44     30.93 o
   5   5   2     1405.26     1464.89     27.13 o
   6   5   2      294.81      285.96     15.61 o
   7   5   2      226.40      213.53     13.92 o
   8   5   2       92.13       60.22     11.02 o
   9   5   2      257.47      274.21     40.70 o
 -10   6   2       15.56       23.14     14.58 o
  -9   6   2        0.07       -1.66      9.03 o
  -8   6   2        8.46       14.41      4.37 o
  -7   6   2        3.60        1.79      3.83 o
  -6   6   2       19.28       16.96      3.72 o
  -5   6   2       39.41       47.14      3.29 o
  -4   6   2       42.24       45.99      3.03 o
  -3   6   2       62.36       68.61      3.08 o
  -2   6   2       89.47       80.57      2.65 o
  -1   6   2        2.68        1.79      1.22 o
   0   6   2       46.04       45.43      2.78 o
   1   6   2      137.08      140.78      4.57 o
   2   6   2        4.40        3.15      1.92 o
   3   6   2       52.28       65.85      5.33 o
   4   6   2       96.23      119.40      9.95 o
   5   6   2       82.07       92.42      5.97 o
   6   6   2       13.60       12.84      7.07 o
   7   6   2        3.34       -8.08      9.41 o
   8   6   2       41.22       40.87     10.51 o
   9   6   2        0.15        5.21     11.89 o
  -9   7   2        5.18        7.56      9.93 o
  -8   7   2       69.67       61.16     12.43 o
  -7   7   2       86.93       88.82     11.97 o
  -6   7   2       43.99       42.91      4.30 o
  -5   7   2      108.37      103.11      4.19 o
  -4   7   2      279.65      321.77      7.23 o
  -3   7   2       20.02       15.65      2.28 o
  -2   7   2     1690.36     1738.34     21.30 o
  -1   7   2      179.73      153.01      4.24 o
   0   7   2      707.91      677.59     10.77 o
   1   7   2       73.09       86.55      3.24 o
   2   7   2      688.38      689.76     13.23 o
   3   7   2     1004.68      941.19     29.08 o
   4   7   2        7.55        2.31      5.36 o
   5   7   2       33.98       28.35      4.64 o
   6   7   2        0.00       -6.13      4.35 o
   7   7   2      754.98      798.72     30.29 o
   8   7   2      131.54      133.37     13.69 o
   9   7   2      118.77       82.79     16.03 o
  -9   8   2        1.40       11.95     10.37 o
  -8   8   2      102.61       89.75     23.08 o
  -7   8   2      509.43      473.47     21.55 o
  -6   8   2        2.26        1.11      4.32 o
  -5   8   2      208.92      221.50      9.69 o
  -4   8   2      130.58       91.61      3.93 o
  -3   8   2     1495.77     1479.07     20.25 o
  -2   8   2       85.75       86.30      3.29 o
  -1   8   2     1913.88     1967.53     25.44 o
   0   8   2     1090.99     1104.15     15.67 o
   1   8   2     1040.79     1031.24     13.79 o
   2   8   2       11.53       10.85      3.40 o
   3   8   2      615.09      745.64     19.31 o
   4   8   2     2695.96     2600.27     58.19 o
   5   8   2      617.48      643.88     22.80 o
   6   8   2      101.87       91.37      7.47 o
   7   8   2        5.02        3.89      8.37 o
   8   8   2        0.48       -3.42      9.24 o
   9   8   2       89.17       90.53     17.32 o
  -9   9   2        0.07       -6.59     10.06 o
  -8   9   2        9.44       -2.81      9.38 o
  -7   9   2        0.61        0.16      8.35 o
  -6   9   2      811.45      842.15     18.26 o
  -5   9   2      176.71      198.36      8.72 o
  -4   9   2     1212.76     1207.34     18.48 o
  -3   9   2      499.19      590.36     10.27 o
  -2   9   2      168.25      169.43      5.50 o
  -1   9   2       88.79       88.73      3.88 o
   0   9   2     1165.69     1095.44     19.21 o
   1   9   2      728.97      719.41     12.00 o
   2   9   2      300.56      251.38      9.09 o
   3   9   2     2231.69     2316.87     43.56 o
   4   9   2      402.36      408.13     27.17 o
   5   9   2       22.06       29.64      8.00 o
   6   9   2      109.34       91.72     11.45 o
   7   9   2        0.76        8.13      8.91 o
   8   9   2       34.62       27.94     10.81 o
   9   9   2        0.55       -8.21     23.59 o
  -9  10   2        2.83        1.85     11.44 o
  -8  10   2        1.55      -13.40      8.93 o
  -7  10   2       30.61       50.18     10.85 o
  -6  10   2       95.27       93.77     11.75 o
  -5  10   2        3.03        5.15      6.58 o
  -4  10   2       14.68       16.10      2.91 o
  -3  10   2       41.92       45.56      3.27 o
  -2  10   2      156.23      158.68      4.75 o
  -1  10   2        0.09       -3.10      2.07 o
   0  10   2        3.31        0.28      2.48 o
   1  10   2       32.21       29.31      2.72 o
   2  10   2       17.36       32.60      6.16 o
   3  10   2       27.44       37.63      4.11 o
   4  10   2       48.42       48.69      9.25 o
   5  10   2        6.59        3.25      6.93 o
   6  10   2       10.93        7.91      7.92 o
   7  10   2        7.66        6.61      9.24 o
   8  10   2        0.91        1.12     10.08 o
   9  10   2       15.69       15.23     14.57 o
  -9  11   2       82.72       97.10     15.44 o
  -8  11   2       23.19       28.52     11.18 o
  -7  11   2        0.29       -3.89      8.56 o
  -6  11   2       55.10       52.02     10.70 o
  -5  11   2      156.66      159.73     11.64 o
  -4  11   2      304.91      305.05      8.37 o
  -3  11   2        2.29        4.30      2.69 o
  -2  11   2       18.56       16.71      2.84 o
  -1  11   2       26.09       38.87      3.43 o
   0  11   2      221.50      216.96      6.79 o
   1  11   2      236.82      226.55      8.09 o
   2  11   2      272.94      270.61      7.36 o
   3  11   2      142.36      131.91      6.30 o
   4  11   2       37.29       19.32     10.93 o
   5  11   2      279.11      276.16     18.87 o
   6  11   2       52.64       56.24     10.82 o
   7  11   2       68.37       79.07     12.39 o
   8  11   2        1.12        1.94     10.62 o
   9  11   2       10.86       -4.22     11.00 o
  -9  12   2      112.86      120.23     16.51 o
  -8  12   2      191.52      182.95     20.32 o
  -7  12   2       11.44        3.48      9.24 o
  -6  12   2       19.49       19.20      9.87 o
  -5  12   2       57.43       47.29      7.89 o
  -4  12   2      530.81      490.29     13.96 o
  -3  12   2       73.64       71.33      4.14 o
  -2  12   2     2286.86     2311.25     28.86 o
  -1  12   2      135.63      102.29      4.61 o
   0  12   2     4878.62     4922.46     60.11 o
   1  12   2      872.23      858.94     13.28 o
   2  12   2       14.38       18.37      3.13 o
   3  12   2       20.96       34.53      4.44 o
   4  12   2     2069.73     2125.19    139.24 o
   5  12   2        9.94       -8.82     10.64 o
   6  12   2      312.00      302.87     18.51 o
   7  12   2       17.53        3.32      9.31 o
   8  12   2       10.09        5.19     10.90 o
  -8  13   2       60.76       46.59     12.75 o
  -7  13   2       51.18       57.48     12.56 o
  -6  13   2       82.78       80.25     16.12 o
  -5  13   2      319.22      295.58     21.82 o
  -4  13   2      342.54      326.16     11.63 o
  -3  13   2       77.27       85.89      5.43 o
  -2  13   2        9.45        7.23      3.44 o
  -1  13   2      120.17       97.19      5.11 o
   0  13   2       68.77       67.26     11.18 o
   1  13   2       47.08       47.24      3.58 o
   2  13   2      202.76      231.79      7.38 o
   3  13   2     1307.16     1286.86     23.26 o
   4  13   2      361.99      361.38     15.38 o
   5  13   2      359.11      423.92     69.70 o
   6  13   2      135.38      131.31     18.39 o
   7  13   2       71.76       86.55     13.64 o
   8  13   2      251.06      301.92     21.54 o
  -8  14   2        1.33        4.86     10.97 o
  -7  14   2        5.52        5.71     10.26 o
  -6  14   2        0.13       15.99     10.47 o
  -5  14   2      254.39      246.21     17.17 o
  -4  14   2       63.38       68.49      8.88 o
  -3  14   2       66.95       64.32      4.46 o
  -2  14   2        1.85       -2.34      3.34 o
  -1  14   2      139.95      153.32      6.41 o
   0  14   2        7.43        7.30      2.79 o
   1  14   2       77.32       83.91      4.50 o
   2  14   2       86.01       96.74      4.59 o
   3  14   2      370.55      394.98     11.57 o
   4  14   2       49.46       56.43     31.85 o
   5  14   2       29.32       17.37     14.33 o
   6  14   2       82.90      107.68     18.80 o
   7  14   2        1.19       10.33     14.06 o
   8  14   2        2.62        7.12     16.79 o
  -8  15   2       19.22       12.89     11.62 o
  -7  15   2        1.19      -17.32     11.55 o
  -6  15   2        0.01      -14.46      9.64 o
  -5  15   2      158.99      155.50     15.49 o
  -4  15   2      212.53      220.72     15.89 o
  -3  15   2       78.26       77.03      5.28 o
  -2  15   2        3.18        4.42      3.71 o
  -1  15   2       73.64       74.68      4.99 o
   0  15   2        0.03        0.84      2.82 o
   1  15   2      174.95      168.13      6.11 o
   2  15   2       13.91       13.58      3.41 o
   3  15   2       15.05       22.43      6.25 o
   4  15   2       26.39        5.59      9.23 o
   5  15   2       96.07       78.93     17.13 o
   6  15   2        4.77        3.10     13.52 o
   7  15   2       26.42       30.63     15.53 o
  -7  16   2       41.85       50.77     14.00 o
  -6  16   2        3.65       -1.18      9.69 o
  -5  16   2      220.44      236.97     17.45 o
  -4  16   2      154.04      178.45     18.78 o
  -3  16   2       23.68       17.05      5.24 o
  -2  16   2      362.09      354.15     10.33 o
  -1  16   2      173.66      179.63      6.90 o
   0  16   2        7.75        9.30      3.54 o
   1  16   2      622.93      610.38     12.09 o
   2  16   2      923.15      892.15     15.57 o
   3  16   2       31.63       14.71      8.93 o
   4  16   2      191.54      164.43     15.53 o
   5  16   2       13.67       10.13     14.64 o
   6  16   2        2.64        0.57     13.75 o
   7  16   2      186.04      251.10     26.04 o
  -7  17   2       34.35       45.48     13.98 o
  -6  17   2       75.20       70.84     13.68 o
  -5  17   2      561.09      587.31     55.28 o
  -4  17   2      289.14      322.07     24.22 o
  -3  17   2      274.61      323.56     12.56 o
  -2  17   2      211.64      190.51     12.12 o
  -1  17   2      438.68      477.30     12.45 o
   0  17   2        2.13        1.46      3.84 o
   1  17   2     1947.46     1904.97     36.33 o
   2  17   2        2.40       -6.40      4.26 o
   3  17   2        5.37       14.16      9.01 o
   4  17   2      905.54      935.45     34.99 o
   5  17   2        5.80        3.71     10.46 o
   6  17   2        4.36       10.56     10.87 o
   7  17   2       20.39       12.14     16.41 o
  -6  18   2       30.52       24.06     16.38 o
  -5  18   2       18.13       61.66     36.30 o
  -4  18   2        0.12       -5.14     18.44 o
  -3  18   2       85.48      103.41      8.34 o
  -2  18   2       75.09       71.56      7.27 o
  -1  18   2       41.61       48.85      6.40 o
   0  18   2      322.08      301.59     10.30 o
   1  18   2      248.86      263.83     11.20 o
   2  18   2      185.96      176.47      8.74 o
   3  18   2       30.72       26.50     10.45 o
   4  18   2       39.72       38.68     12.28 o
   5  18   2        0.00        3.46     10.44 o
   6  18   2        0.85       -6.18     10.56 o
  -6  19   2        0.61       -3.92     14.97 o
  -5  19   2       25.70       34.00     15.95 o
  -4  19   2        3.00        4.61     13.60 o
  -3  19   2        0.12       -0.14      6.05 o
  -2  19   2        0.00        6.93      6.26 o
  -1  19   2        7.33        6.03      7.01 o
   0  19   2        6.29        9.09      6.43 o
   1  19   2       20.12       33.64      6.75 o
   2  19   2       31.56       34.89      5.85 o
   3  19   2       81.39       88.19     13.38 o
   4  19   2       54.67       55.82     13.91 o
   5  19   2        0.37        5.11     11.18 o
   6  19   2        5.06       12.36     12.25 o
  -5  20   2       15.74       18.55     23.91 o
  -4  20   2       18.17       27.56     22.09 o
  -3  20   2        0.44        0.77      5.53 o
  -2  20   2        1.58        2.26      8.64 o
  -1  20   2       15.76       13.70     13.87 o
   0  20   2       49.24       64.38      9.49 o
   1  20   2       12.75       11.30      6.52 o
   2  20   2      684.37      735.57     27.36 o
   3  20   2      851.53      870.19     40.05 o
   4  20   2      101.51      106.96     15.61 o
   5  20   2      120.21      128.14     16.96 o
  -5  21   2        2.50       -5.58     23.81 o
  -4  21   2        5.79        7.83     13.40 o
  -3  21   2      159.00      179.34     14.30 o
  -2  21   2        0.50       -0.03      7.00 o
  -1  21   2       95.35       81.18     12.28 o
   0  21   2      186.13      205.57     31.04 o
   1  21   2      141.94      138.53     11.77 o
   2  21   2       21.39       18.34      8.78 o
   3  21   2      116.66      172.68     20.43 o
   4  21   2       56.76       54.88     16.93 o
  -4  22   2      156.44      188.25     22.61 o
  -3  22   2        0.85       -4.43      7.02 o
  -2  22   2       24.25       14.15      9.16 o
  -1  22   2        0.01        1.16      7.86 o
   0  22   2        0.26       15.14      9.27 o
   1  22   2        0.34        8.48      8.31 o
   2  22   2        0.00       -7.89      5.26 o
   3  22   2       21.92       16.37     14.05 o
   4  22   2        0.01      -14.26     18.07 o
  -3  23   2        2.20       10.51      8.01 o
  -2  23   2        0.09        7.47      8.96 o
  -1  23   2        0.01       -6.73      7.75 o
   0  23   2        0.68       10.94      8.90 o
   1  23   2        0.65        3.01      8.24 o
   2  23   2        4.65       -7.72      7.05 o
   3  23   2        2.61      -10.19     15.23 o
  -1  24   2        4.36       18.76      9.33 o
   0  24   2        0.44        4.25      8.90 o
   1  24   2        0.45        3.28      8.56 o
  -9   0   3        0.56        7.02      8.49 o
  -7   0   3        2.56       -0.01      4.57 o
  -5   0   3       61.65       59.80      4.53 o
  -3   0   3      389.98      375.12      8.46 o
  -1   0   3        3.44        4.43      1.33 o
   1   0   3        3.04        0.07      1.35 o
   3   0   3       95.69      103.87      4.22 o
   5   0   3       76.87       84.36      5.25 o
   7   0   3        2.12        2.24      3.84 o
   9   0   3       10.85       10.08     12.12 o
 -10   1   3        6.74        4.41      7.08 o
  -9   1   3        8.83        7.50      6.23 o
  -8   1   3       12.17       14.13      3.97 o
  -7   1   3       45.61       42.98      3.83 o
  -6   1   3       79.35       65.79      4.04 o
  -5   1   3       32.60       26.58      2.74 o
  -4   1   3       49.93       58.85      3.11 o
  -3   1   3       53.40       49.34      3.27 o
  -2   1   3    32485.63    31388.52    302.94 o
  -1   1   3     3791.10     3560.97     34.24 o
   0   1   3     3703.17     3482.85     34.79 o
   1   1   3      423.70      447.46      5.27 o
   2   1   3       50.95       63.36      2.00 o
   3   1   3     1239.31     1244.32     15.35 o
   4   1   3       32.04       45.73      2.53 o
   5   1   3      398.06      390.78      7.18 o
   6   1   3      101.87       96.78      3.85 o
   7   1   3       19.02       17.99      3.62 o
   8   1   3      131.69      123.64      6.53 o
   9   1   3       49.90       55.41      7.75 o
  10   1   3       18.39       25.65      9.71 o
 -10   2   3       23.54       27.30      8.78 o
  -9   2   3      563.46      546.95     16.66 o
  -8   2   3        0.61       -1.02      4.07 o
  -7   2   3      745.11      746.26     13.10 o
  -6   2   3       42.51       31.24      3.26 o
  -5   2   3        0.37       -2.44      2.61 o
  -4   2   3     9775.32     9788.99    101.79 o
  -3   2   3     2167.17     2144.75     22.30 o
  -2   2   3    56436.08    53274.63    527.79 o
  -1   2   3   116822.76   104301.10    966.69 o
   0   2   3    28780.14    27818.01    269.20 o
   1   2   3     8149.89     7243.17     71.59 o
   2   2   3      763.93      728.18      9.12 o
   3   2   3      969.13      956.60     12.46 o
   4   2   3     5608.92     5357.34     73.11 o
   5   2   3       74.96       96.93      4.65 o
   6   2   3      304.22      317.30      7.76 o
   7   2   3      407.66      383.26      9.15 o
   8   2   3      146.35      155.20      8.30 o
   9   2   3       32.19       26.20      7.74 o
 -10   3   3       13.06        4.33      8.39 o
  -9   3   3       35.60       35.26      9.28 o
  -8   3   3        7.53        7.98      4.04 o
  -7   3   3        1.86       -0.76      3.18 o
  -6   3   3        2.13       -2.54      2.67 o
  -5   3   3        0.07        0.82      3.26 o
  -4   3   3      219.26      252.50      5.48 o
  -3   3   3        2.56       11.97      3.03 o
  -2   3   3     7727.00     7488.76     82.53 o
  -1   3   3     6512.08     6099.80     60.33 o
   0   3   3    21235.43    19530.05    180.84 o
   1   3   3      757.06      778.27      9.93 o
   2   3   3     2686.93     2521.37     30.93 o
   3   3   3        6.53        7.91      2.15 o
   4   3   3      319.71      337.78      6.96 o
   5   3   3      352.87      322.37      7.35 o
   6   3   3       46.15       59.87      5.39 o
   7   3   3      117.62      125.89      5.76 o
   8   3   3       54.69       60.39      8.28 o
   9   3   3      203.31      202.64     10.76 o
 -10   4   3        1.89        0.05      7.91 o
  -9   4   3       10.38       14.22      6.11 o
  -8   4   3       35.20       46.60      6.82 o
  -7   4   3       43.82       44.61      3.63 o
  -6   4   3        1.34       -3.75      2.50 o
  -5   4   3        7.51       10.20      2.56 o
  -4   4   3       19.90       26.94      2.54 o
  -3   4   3      115.80      127.17      3.72 o
  -2   4   3      558.95      552.23      7.80 o
  -1   4   3        6.74       -2.18      1.45 o
   0   4   3       14.64       13.68      1.39 o
   1   4   3       90.13      101.08      2.71 o
   2   4   3      232.82      222.68      4.92 o
   3   4   3      385.19      367.59      8.39 o
   4   4   3       40.12       45.24      6.50 o
   5   4   3       52.79       49.75      4.91 o
   6   4   3        0.00        2.49      4.31 o
   7   4   3        4.38        4.45      6.57 o
   8   4   3        1.46        5.14     10.37 o
   9   4   3       44.04       51.30     12.62 o
 -10   5   3        0.02       -8.04      5.65 o
  -9   5   3        0.88        1.84     10.63 o
  -8   5   3       10.79        3.99      5.22 o
  -7   5   3       19.51       16.19      4.05 o
  -6   5   3       91.33       89.26      4.78 o
  -5   5   3      288.19      301.55      5.99 o
  -4   5   3      479.92      486.74      7.60 o
  -3   5   3      493.03      474.48      9.79 o
  -2   5   3     3491.34     3448.94     35.70 o
  -1   5   3    13506.73    13096.00    141.16 o
   0   5   3     2238.06     2106.44     23.38 o
   1   5   3       70.89       56.30      2.39 o
   2   5   3       61.07       82.66      4.94 o
   3   5   3     1273.14     1243.61     23.28 o
   4   5   3      147.88      157.79      6.29 o
   5   5   3     1478.58     1497.64     27.62 o
   6   5   3      216.71      232.76      9.45 o
   7   5   3       34.41       49.56      9.72 o
   8   5   3       21.72        8.62      8.95 o
   9   5   3       12.01        5.86     11.44 o
 -10   6   3       26.35       10.16     13.53 o
  -9   6   3      151.82      138.73     13.50 o
  -8   6   3       77.79       56.30      6.40 o
  -7   6   3        0.49       -2.16      4.26 o
  -6   6   3      587.40      631.79     11.56 o
  -5   6   3      184.84      202.85      7.61 o
  -4   6   3       30.17       53.67      2.64 o
  -3   6   3      995.01     1010.89     13.28 o
  -2   6   3     2970.36     2853.72     35.23 o
  -1   6   3     8867.03     8969.24     97.68 o
   0   6   3      554.01      492.79      7.97 o
   1   6   3     3964.41     3875.08     46.43 o
   2   6   3     2904.65     3053.74     49.01 o
   3   6   3        2.86        3.23      3.68 o
   4   6   3      613.02      674.02     18.22 o
   5   6   3      154.75      145.10      7.70 o
   6   6   3      816.43      845.23     19.38 o
   7   6   3      927.18      912.92     29.50 o
   8   6   3       87.35       96.32     14.88 o
   9   6   3       32.81       17.52     13.04 o
  -9   7   3        0.26       -5.22     12.20 o
  -8   7   3      134.06      146.56      7.61 o
  -7   7   3      715.83      705.90     16.65 o
  -6   7   3      102.16       97.96      4.88 o
  -5   7   3      108.46      120.21      4.90 o
  -4   7   3     1404.03     1622.05     22.47 o
  -3   7   3      994.54      957.28     13.39 o
  -2   7   3     3824.80     3869.26     44.21 o
  -1   7   3     1481.26     1395.70     20.00 o
   0   7   3     1291.18     1298.25     17.33 o
   1   7   3     3450.75     3691.44     48.01 o
   2   7   3      506.92      444.68     10.75 o
   3   7   3       42.91       34.27      5.52 o
   4   7   3      460.61      529.85     16.36 o
   5   7   3     1012.93     1010.26     21.23 o
   6   7   3        1.39        0.67      4.60 o
   7   7   3       44.45       23.20      9.42 o
   8   7   3       10.47       -3.37      9.02 o
   9   7   3       68.98       48.09     14.72 o
  -9   8   3        8.79        8.08      9.90 o
  -8   8   3       27.43       46.90     11.09 o
  -7   8   3       42.37       40.04      5.50 o
  -6   8   3       12.86        8.49      4.03 o
  -5   8   3       23.42       22.59      3.30 o
  -4   8   3        6.86        6.42      2.63 o
  -3   8   3       60.10       57.26      3.05 o
  -2   8   3       41.83       40.41      3.63 o
  -1   8   3        6.72        4.10      2.10 o
   0   8   3      210.76      211.44      5.26 o
   1   8   3      578.73      598.34      9.90 o
   2   8   3        0.26        0.72      3.74 o
   3   8   3      123.65      135.55     10.01 o
   4   8   3       30.31       35.52      7.67 o
   5   8   3        9.08        5.39      9.80 o
   6   8   3        0.74        4.40      6.47 o
   7   8   3        0.17       -3.80      8.22 o
   8   8   3        1.59       -6.74      9.35 o
   9   8   3       12.00      -14.76     13.57 o
  -9   9   3       13.66        6.38     10.30 o
  -8   9   3        5.88        2.92      9.60 o
  -7   9   3       20.00       19.93      9.27 o
  -6   9   3      164.83      162.43      8.70 o
  -5   9   3        1.82        0.81      2.77 o
  -4   9   3      255.84      249.56      7.66 o
  -3   9   3       37.75       53.11      4.42 o
  -2   9   3      340.76      332.01      6.96 o
  -1   9   3      258.80      239.95      9.91 o
   0   9   3     2249.42     2145.28     28.01 o
   1   9   3      419.98      433.46     10.67 o
   2   9   3       79.55       81.82     10.59 o
   3   9   3     1864.67     1941.31     56.49 o
   4   9   3      266.85      238.90     17.51 o
   5   9   3       69.80       73.75     10.19 o
   6   9   3       65.39       74.69     11.16 o
   7   9   3       13.01       21.38      9.70 o
   8   9   3       50.36       45.69     11.84 o
   9   9   3       16.54      -11.15     12.67 o
  -9  10   3       91.15       97.94     15.11 o
  -8  10   3      140.47      146.64     15.45 o
  -7  10   3      326.50      339.97     19.23 o
  -6  10   3      264.22      300.42     13.73 o
  -5  10   3        0.68        3.04      2.87 o
  -4  10   3     1225.39     1252.16     19.78 o
  -3  10   3      243.15      316.35      6.72 o
  -2  10   3      428.28      411.17      7.99 o
  -1  10   3       68.32       60.72      3.63 o
   0  10   3     1950.00     2025.18     27.02 o
   1  10   3     1591.98     1559.77     20.27 o
   2  10   3     1010.11     1157.04     20.03 o
   3  10   3      567.81      502.09     23.51 o
   4  10   3        2.28      -11.98      8.91 o
   5  10   3        0.01        2.32      7.81 o
   6  10   3      167.56      166.41     14.04 o
   7  10   3       35.95       23.23     10.38 o
   8  10   3        7.41        9.16     10.55 o
   9  10   3       47.98       48.32     16.53 o
  -9  11   3        6.96        7.98     11.27 o
  -8  11   3       49.26       50.79     12.46 o
  -7  11   3       26.41       24.80     10.03 o
  -6  11   3      123.19      153.89     14.23 o
  -5  11   3     1131.36     1127.04     27.31 o
  -4  11   3      288.62      281.10      7.72 o
  -3  11   3      181.49      197.13      5.46 o
  -2  11   3      154.88      171.44      5.43 o
  -1  11   3       73.40       82.84      4.97 o
   0  11   3      105.97      154.38      5.41 o
   1  11   3     2023.54     2040.90     25.75 o
   2  11   3      300.82      334.55     10.59 o
   3  11   3      284.94      250.66      9.75 o
   4  11   3      300.60      283.88     20.13 o
   5  11   3     1068.23     1133.71     52.81 o
   6  11   3       87.57      100.61     12.48 o
   7  11   3        0.27       -6.54      8.41 o
   8  11   3      306.07      299.73     20.29 o
  -9  12   3        0.59        8.45     12.72 o
  -8  12   3       19.38       17.97     11.70 o
  -7  12   3       13.11       11.21      9.98 o
  -6  12   3       22.19        7.11      9.34 o
  -5  12   3      113.50      145.30      8.80 o
  -4  12   3       45.67       62.78      6.51 o
  -3  12   3       21.68       15.42      3.32 o
  -2  12   3      414.44      424.23      8.83 o
  -1  12   3        5.50       -0.46      2.73 o
   0  12   3      307.98      331.45      8.21 o
   1  12   3      129.62      128.28      5.77 o
   2  12   3        8.78        6.91      2.87 o
   3  12   3        2.15        5.35      4.60 o
   4  12   3       62.32       77.99     14.44 o
   5  12   3        5.26        6.08     11.41 o
   6  12   3        6.23       17.92     23.32 o
   7  12   3       14.71       31.72     15.62 o
   8  12   3        0.86       -1.25     14.91 o
  -8  13   3        0.32        9.18     10.73 o
  -7  13   3       20.61       10.48     10.32 o
  -6  13   3       27.11       31.96     13.52 o
  -5  13   3      185.68      178.61     14.76 o
  -4  13   3       61.10       71.53      4.66 o
  -3  13   3       21.39       18.21      3.55 o
  -2  13   3       56.87       65.42      4.19 o
  -1  13   3       19.72       12.32      4.33 o
   0  13   3       81.03       81.91      4.36 o
   1  13   3        5.04        3.95      2.77 o
   2  13   3        9.70       10.59      2.82 o
   3  13   3       55.45       50.98      9.67 o
   4  13   3        0.07       -2.48      8.37 o
   5  13   3        5.59       15.47     12.40 o
   6  13   3       81.41       87.69     28.36 o
   7  13   3        0.05        3.46     13.56 o
   8  13   3       97.95      139.66     21.84 o
  -8  14   3        1.15        1.52     15.63 o
  -7  14   3       16.32       12.32     11.04 o
  -6  14   3      174.02      137.21     15.10 o
  -5  14   3      856.37      911.34     31.96 o
  -4  14   3      525.80      542.76     13.78 o
  -3  14   3      386.60      400.88      9.70 o
  -2  14   3      107.09       95.34      5.14 o
  -1  14   3     1827.80     1889.43     31.23 o
   0  14   3        1.84        6.02      3.04 o
   1  14   3      139.65      133.58      5.87 o
   2  14   3     1024.95      996.22     18.77 o
   3  14   3       48.22       50.32     11.05 o
   4  14   3      347.52      312.09     27.03 o
   5  14   3       79.74      104.44     17.10 o
   6  14   3        6.71       -9.58     12.54 o
   7  14   3       59.32       73.39     17.70 o
   8  14   3      184.24      227.39     25.47 o
  -8  15   3        0.54        3.87     18.78 o
  -7  15   3       11.09        3.93     10.53 o
  -6  15   3       87.41       98.70     13.89 o
  -5  15   3      637.25      662.79     32.51 o
  -4  15   3      225.31      223.22      9.04 o
  -3  15   3       73.52       60.87      5.13 o
  -2  15   3        8.84        3.50      3.50 o
  -1  15   3        4.94        7.76      3.50 o
   0  15   3       96.20      104.91      5.50 o
   1  15   3     1862.25     1792.63     24.56 o
   2  15   3      184.27      182.61      6.06 o
   3  15   3       26.03        2.20      8.56 o
   4  15   3      117.36       74.02     11.98 o
   5  15   3      122.07       96.89     13.48 o
   6  15   3       35.87       28.66     15.39 o
   7  15   3      163.61      185.19     23.58 o
  -7  16   3       41.49       50.20     13.63 o
  -6  16   3       25.76       26.58     11.60 o
  -5  16   3       10.06       19.55     10.38 o
  -4  16   3       52.76       64.91      5.82 o
  -3  16   3        0.69        6.31      7.37 o
  -2  16   3       24.45       22.58      4.70 o
  -1  16   3       58.28       52.96      5.35 o
   0  16   3       75.40       92.98      5.71 o
   1  16   3      548.48      584.85     11.87 o
   2  16   3      138.03      146.25      5.93 o
   3  16   3      196.49      219.34     25.24 o
   4  16   3        1.14        3.52      9.84 o
   5  16   3        2.18      -14.73     14.20 o
   6  16   3        6.30       -4.93      9.82 o
   7  16   3       29.46       39.95     15.13 o
  -7  17   3        1.80       -4.69     15.05 o
  -6  17   3       24.69       21.77     17.74 o
  -5  17   3      184.74      193.09     16.86 o
  -4  17   3       23.00       17.31      7.86 o
  -3  17   3        9.61        8.66      5.67 o
  -2  17   3        2.82       -4.21      8.11 o
  -1  17   3       10.40       11.50      4.32 o
   0  17   3        7.32        7.54      3.70 o
   1  17   3       12.67       13.06      5.63 o
   2  17   3        4.96        9.32      4.38 o
   3  17   3       46.88       40.02     10.83 o
   4  17   3       19.89       28.75     12.33 o
   5  17   3        3.78        6.91     10.48 o
   6  17   3        5.19        1.64     10.56 o
   7  17   3       56.88       77.20     15.69 o
  -6  18   3       81.27       89.49     15.29 o
  -5  18   3        8.34       18.35     14.51 o
  -4  18   3        8.91       -0.72      6.18 o
  -3  18   3       75.45       70.43     14.89 o
  -2  18   3      125.41       79.07      8.30 o
  -1  18   3      122.55      141.04      9.00 o
   0  18   3      839.12      766.74     17.82 o
   1  18   3      109.39      102.80      7.87 o
   2  18   3       24.43       20.91      6.07 o
   3  18   3       41.74       36.31     10.78 o
   4  18   3       99.89       97.81     14.16 o
   5  18   3        0.16        2.36     10.37 o
   6  18   3        0.38       -7.34     15.51 o
  -6  19   3       16.46       -2.05     16.14 o
  -5  19   3        2.95       19.33     14.93 o
  -4  19   3        4.95       -0.36      4.66 o
  -3  19   3      171.39      205.56     12.10 o
  -2  19   3        5.95        1.78      6.16 o
  -1  19   3      180.99      168.36     12.52 o
   0  19   3      268.83      279.93     17.52 o
   1  19   3       30.02       33.03      6.61 o
   2  19   3      365.01      386.74     12.26 o
   3  19   3      882.42     1000.97     35.24 o
   4  19   3       20.13       23.21     16.54 o
   5  19   3        5.10        4.42     11.15 o
   6  19   3        2.06       -6.64     11.87 o
  -5  20   3        6.44       13.40     21.02 o
  -4  20   3        1.39       -2.60      5.91 o
  -3  20   3       16.83       11.49     12.41 o
  -2  20   3        6.76        8.05      7.03 o
  -1  20   3       66.79       54.25     10.54 o
   0  20   3       64.79       85.39     10.32 o
   1  20   3       42.50       41.87      7.28 o
   2  20   3      374.51      404.47     13.86 o
   3  20   3       36.74       43.55     15.30 o
   4  20   3       16.67        8.48     11.60 o
   5  20   3       53.01       57.55     15.89 o
  -5  21   3        0.62       -4.18     22.30 o
  -4  21   3        1.23       -5.08      6.15 o
  -3  21   3        1.71       -4.89      7.07 o
  -2  21   3        0.09       -0.36      7.94 o
  -1  21   3        0.05        6.82      8.08 o
   0  21   3        1.60        0.78      7.88 o
   1  21   3       26.44       39.04     13.75 o
   2  21   3       10.12        9.73      5.42 o
   3  21   3       48.63       64.33     16.85 o
   4  21   3        1.08        4.45     14.05 o
  -4  22   3      186.05      195.02     12.86 o
  -3  22   3        6.22        4.02      8.09 o
  -2  22   3       21.63       29.52     15.66 o
  -1  22   3        0.68        3.63      8.12 o
   0  22   3        2.83       -2.08      8.61 o
   1  22   3       37.88       39.08      9.81 o
   2  22   3       74.01       65.55     10.31 o
   3  22   3       44.71       72.26     20.32 o
  -3  23   3        3.71        2.36      8.36 o
  -2  23   3        0.64        9.41      8.80 o
  -1  23   3       26.12       24.10      9.86 o
   0  23   3       24.82       41.34     15.66 o
   1  23   3        0.29        5.27      8.13 o
   2  23   3      120.67      121.60      8.90 o
   0  24   3        5.84        0.53      8.40 o
 -10   0   4      196.71      250.83     19.03 o
  -8   0   4        4.65       12.61      6.75 o
  -6   0   4        1.00       -4.79      4.23 o
  -4   0   4     3945.28     3656.87     57.15 o
  -2   0   4     2465.71     2506.23     35.74 o
   0   0   4       31.53       22.23      2.29 o
   2   0   4       76.27       72.38      3.46 o
   4   0   4      114.21      106.96      5.26 o
   6   0   4      154.67      156.58      6.46 o
   8   0   4      860.12      857.47     30.14 o
 -10   1   4        0.36       10.09      6.66 o
  -9   1   4       12.16        8.56      6.70 o
  -8   1   4        9.42        6.54      4.52 o
  -7   1   4      111.87      106.39      5.24 o
  -6   1   4      105.52      119.00      5.37 o
  -5   1   4     1129.05     1160.26     15.20 o
  -4   1   4     1467.49     1495.63     17.82 o
  -3   1   4      483.39      463.63      7.29 o
  -2   1   4     7718.07     7506.40     71.14 o
  -1   1   4     3926.44     3664.47     35.48 o
   0   1   4       80.48       81.54      2.20 o
   1   1   4      389.19      388.73      5.37 o
   2   1   4     2410.88     2344.64     24.30 o
   3   1   4      160.86      191.49      4.80 o
   4   1   4      139.48      163.66      4.53 o
   5   1   4      142.02      139.95      4.21 o
   6   1   4        3.41        1.26      2.46 o
   7   1   4        2.23        3.23      3.39 o
   8   1   4       32.53       44.96      5.02 o
   9   1   4       12.03       14.88      5.10 o
 -10   2   4        0.37        8.84      5.96 o
  -9   2   4        0.30        3.02      6.37 o
  -8   2   4       12.36        7.99      4.50 o
  -7   2   4        6.09        3.60      3.24 o
  -6   2   4      127.71      129.24      4.96 o
  -5   2   4        1.08       -1.58      2.46 o
  -4   2   4      181.62      182.53      5.34 o
  -3   2   4        2.40        3.20      1.48 o
  -2   2   4       54.10       49.86      2.30 o
  -1   2   4      137.82      136.02      3.17 o
   0   2   4       35.67       31.43      1.62 o
   1   2   4        0.02       -1.06      1.02 o
   2   2   4       68.74       67.57      2.40 o
   3   2   4        8.88        8.82      2.27 o
   4   2   4        0.61       -1.99      2.27 o
   5   2   4        1.31       -0.97      2.41 o
   6   2   4       23.71       23.32      3.51 o
   7   2   4       19.28       19.05      4.12 o
   8   2   4       30.33       40.61      9.41 o
   9   2   4       22.24       30.61      5.55 o
 -10   3   4        1.63        1.42     15.79 o
  -9   3   4       89.71       93.60      7.87 o
  -8   3   4      103.35      108.70      6.21 o
  -7   3   4      167.80      160.95      5.68 o
  -6   3   4       53.90       55.20      3.79 o
  -5   3   4     2077.34     2085.69     24.02 o
  -4   3   4      278.57      292.50      6.97 o
  -3   3   4      335.58      365.67      7.78 o
  -2   3   4      374.81      411.80      7.04 o
  -1   3   4      538.86      560.20      7.18 o
   0   3   4     1626.80     1460.09     15.91 o
   1   3   4        7.28        3.80      1.02 o
   2   3   4      405.71      382.00      6.02 o
   3   3   4      175.32      185.05      8.58 o
   4   3   4       81.89       90.33      3.66 o
   5   3   4        1.68       -1.45      2.30 o
   6   3   4      270.20      286.35      7.98 o
   7   3   4       30.08       35.29      4.16 o
   8   3   4      437.25      472.92     15.94 o
   9   3   4       43.79       57.85     22.25 o
 -10   4   4        5.64       -2.64      7.89 o
  -9   4   4      260.98      257.02     17.71 o
  -8   4   4      312.13      313.66      9.01 o
  -7   4   4      100.66       96.85      4.62 o
  -6   4   4       39.63       43.30      3.59 o
  -5   4   4       12.03       24.50      3.64 o
  -4   4   4     7272.58     7078.66     74.95 o
  -3   4   4    20701.93    20870.98    212.94 o
  -2   4   4    42844.13    41285.95    417.31 o
  -1   4   4    14314.36    13675.90    127.66 o
   0   4   4     2732.08     2739.84     27.12 o
   1   4   4     3501.33     3339.57     35.80 o
   2   4   4        2.53        1.41      1.34 o
   3   4   4     2482.84     2692.19     42.16 o
   4   4   4      105.43       74.09      6.37 o
   5   4   4        1.22       -0.60      3.56 o
   6   4   4       23.52       36.04      5.32 o
   7   4   4      643.36      633.87     20.60 o
   8   4   4      258.72      247.22     18.53 o
   9   4   4      209.78      206.64     17.51 o
 -10   5   4        0.18      -10.69      7.41 o
  -9   5   4       65.32       85.67      7.71 o
  -8   5   4       17.74       17.57      5.66 o
  -7   5   4      254.01      237.35      6.89 o
  -6   5   4      274.20      255.25      6.96 o
  -5   5   4      223.78      218.16      5.52 o
  -4   5   4      654.35      649.40     10.22 o
  -3   5   4       14.59        8.77      2.26 o
  -2   5   4     8670.97     8502.34     98.94 o
  -1   5   4     6746.44     6380.96     63.62 o
   0   5   4        4.89        2.16      2.11 o
   1   5   4      687.60      686.49      9.12 o
   2   5   4     1517.30     1578.08     22.29 o
   3   5   4     2793.14     2744.54     48.97 o
   4   5   4      436.87      536.56     12.59 o
   5   5   4      472.08      486.50     15.35 o
   6   5   4      384.26      418.86     12.82 o
   7   5   4       22.81       25.09     10.39 o
   8   5   4      462.60      488.62     26.52 o
   9   5   4       21.41       47.61     18.93 o
 -10   6   4        0.91       -6.49      5.40 o
  -9   6   4        0.89       -3.30      5.16 o
  -8   6   4        0.11        3.55      5.54 o
  -7   6   4       16.31       20.40      4.82 o
  -6   6   4       10.08        9.44      2.91 o
  -5   6   4        0.00       -2.09      2.43 o
  -4   6   4       14.60       18.26      2.78 o
  -3   6   4      153.77      144.28      4.61 o
  -2   6   4        4.18        6.51      2.25 o
  -1   6   4      526.91      533.88      8.66 o
   0   6   4      264.86      257.19      5.10 o
   1   6   4       64.96       69.27      2.62 o
   2   6   4      654.10      679.26     13.80 o
   3   6   4       41.64       30.46      5.88 o
   4   6   4        3.89        6.92      5.04 o
   5   6   4        8.14        9.79      4.07 o
   6   6   4       19.75       25.00      5.31 o
   7   6   4        3.68       -7.70      9.30 o
   8   6   4       57.58       46.32     10.77 o
   9   6   4        1.28        4.13     12.55 o
  -9   7   4       11.91        7.51      4.94 o
  -8   7   4       40.46       40.68      6.67 o
  -7   7   4      262.26      257.21     10.24 o
  -6   7   4       18.75       14.45      3.66 o
  -5   7   4      145.36      148.14      6.42 o
  -4   7   4      793.61      882.58     13.23 o
  -3   7   4     1710.91     1705.73     20.82 o
  -2   7   4       29.74       30.77      2.82 o
  -1   7   4      334.39      331.23     10.06 o
   0   7   4       11.47       15.31      2.23 o
   1   7   4      823.15      882.98     15.31 o
   2   7   4      391.98      427.79     10.78 o
   3   7   4      122.70      134.22      8.04 o
   4   7   4      808.51      883.58     26.52 o
   5   7   4      129.08      144.83     10.06 o
   6   7   4       36.28       49.98      6.05 o
   7   7   4       62.49       42.59     10.25 o
   8   7   4        2.90       -4.40      8.55 o
   9   7   4        1.08       -7.49     11.80 o
  -9   8   4       86.22       68.90     13.14 o
  -8   8   4       62.51       46.03      5.32 o
  -7   8   4      124.63      100.27      6.69 o
  -6   8   4      104.93       88.33      5.04 o
  -5   8   4      118.75      131.29      5.42 o
  -4   8   4        6.99       17.09      2.70 o
  -3   8   4      156.80      141.38      4.51 o
  -2   8   4     1661.13     1470.80     20.57 o
  -1   8   4     5328.77     5313.91     73.26 o
   0   8   4     1058.65     1053.03     14.61 o
   1   8   4     4178.40     4448.68     57.70 o
   2   8   4     1882.27     1924.04     33.00 o
   3   8   4      359.99      371.20     17.48 o
   4   8   4     1537.96     1537.95     49.86 o
   5   8   4      454.07      443.71     18.98 o
   6   8   4      351.09      322.42     17.27 o
   7   8   4       54.42       44.16     10.68 o
   8   8   4      103.32       87.02     13.58 o
   9   8   4       51.65       56.51     15.31 o
  -9   9   4        6.33       15.43     10.87 o
  -8   9   4       77.61       78.21     12.80 o
  -7   9   4       49.96       56.85      5.20 o
  -6   9   4      178.92      146.80      6.97 o
  -5   9   4       24.46       31.66      4.13 o
  -4   9   4      111.99      131.32      4.52 o
  -3   9   4      400.43      448.50      8.56 o
  -2   9   4      158.87      130.97      4.67 o
  -1   9   4       19.67       21.56      3.04 o
   0   9   4        3.57       10.62      3.01 o
   1   9   4     3922.68     4270.91     55.95 o
   2   9   4     6789.39     6639.76    100.71 o
   3   9   4      892.59      962.87     27.53 o
   4   9   4       20.83       31.50     10.99 o
   5   9   4      915.80      841.70     34.52 o
   6   9   4      190.93      206.93     19.78 o
   7   9   4        0.43       -9.75      8.80 o
   8   9   4      205.16      216.49     16.84 o
   9   9   4       30.90       23.14     14.83 o
  -9  10   4        0.71      -10.69     10.59 o
  -8  10   4        6.28       -3.22      9.75 o
  -7  10   4       32.44       40.78     11.04 o
  -6  10   4       19.28       22.06      4.42 o
  -5  10   4        0.30       -3.42      3.30 o
  -4  10   4       38.09       38.10      4.01 o
  -3  10   4      205.68      212.77      6.30 o
  -2  10   4       29.55       26.40      3.18 o
  -1  10   4      138.05      139.30      5.40 o
   0  10   4      482.18      545.47     10.32 o
   1  10   4      186.87      186.04      5.60 o
   2  10   4      634.15      723.46     16.44 o
   3  10   4       24.07       18.60      6.75 o
   4  10   4       56.92       59.59     12.81 o
   5  10   4        0.21        8.74     10.82 o
   6  10   4       32.13       43.36     13.49 o
   7  10   4        1.62        1.20     12.26 o
   8  10   4        1.47       14.60     13.60 o
  -9  11   4        1.30        5.39     11.75 o
  -8  11   4        2.17       -3.33      9.69 o
  -7  11   4       15.86        7.52     18.14 o
  -6  11   4      125.87      142.30     12.49 o
  -5  11   4      170.07      167.43      6.86 o
  -4  11   4       61.58       58.10      5.75 o
  -3  11   4       12.46        9.51      2.90 o
  -2  11   4       20.00       19.06      3.17 o
  -1  11   4      104.97      108.28      5.27 o
   0  11   4       35.57       56.24      3.90 o
   1  11   4        4.04        4.89      2.41 o
   2  11   4        0.04        4.21      3.81 o
   3  11   4      142.22      136.63     11.09 o
   4  11   4      297.78      284.92     15.78 o
   5  11   4       57.92       67.28     14.43 o
   6  11   4       67.51       50.61     14.71 o
   7  11   4        0.01       18.03     13.71 o
   8  11   4       56.74       45.18     15.99 o
  -9  12   4        0.06        1.51     11.83 o
  -8  12   4       87.34       88.01     14.37 o
  -7  12   4      125.50      125.01     14.73 o
  -6  12   4      231.86      241.98     16.60 o
  -5  12   4     1220.87     1260.21     20.91 o
  -4  12   4     1566.30     1564.61     23.32 o
  -3  12   4        7.48       16.46      3.17 o
  -2  12   4      401.07      419.00     10.88 o
  -1  12   4       33.08       46.57      5.18 o
   0  12   4       66.84      107.42      5.04 o
   1  12   4      249.75      227.81      6.12 o
   2  12   4      100.40       99.66      5.69 o
   3  12   4      445.45      380.47     13.18 o
   4  12   4        9.48        2.23      7.92 o
   5  12   4     1011.64      963.25     32.21 o
   6  12   4        3.59       13.20     14.48 o
   7  12   4      178.66      204.96     21.99 o
   8  12   4        0.96       -8.52     13.60 o
  -8  13   4       28.24       18.02     12.49 o
  -7  13   4       78.73      101.28     14.03 o
  -6  13   4        1.10       -0.43      8.94 o
  -5  13   4      772.01      693.65     16.54 o
  -4  13   4       97.91       96.66      5.46 o
  -3  13   4      288.96      324.11      7.80 o
  -2  13   4      227.89      207.26      6.46 o
  -1  13   4        7.29        7.31      2.96 o
   0  13   4       48.24       34.15      3.90 o
   1  13   4      566.72      575.73     10.60 o
   2  13   4      307.87      291.68     10.15 o
   3  13   4       30.16       28.48      5.89 o
   4  13   4      165.47      171.12     14.13 o
   5  13   4      341.84      358.73     19.80 o
   6  13   4      381.60      386.24     39.88 o
   7  13   4        3.38      -11.24     13.04 o
   8  13   4      119.40      136.86     51.04 o
  -8  14   4       11.59       15.67     16.12 o
  -7  14   4        1.04       -2.45     10.19 o
  -6  14   4       72.03       73.97     12.88 o
  -5  14   4      138.70      148.37      7.63 o
  -4  14   4       39.86       37.60      4.46 o
  -3  14   4       82.96       85.39      5.47 o
  -2  14   4       48.93       54.18      4.34 o
  -1  14   4      220.18      209.60     12.63 o
   0  14   4       54.53       65.04      4.77 o
   1  14   4       23.16       26.81      3.70 o
   2  14   4       78.53       75.65      4.39 o
   3  14   4       51.91       68.32      7.57 o
   4  14   4       22.93       17.05     10.08 o
   5  14   4        6.59      -10.18      8.76 o
   6  14   4        0.11      -13.80      9.20 o
   7  14   4       35.31       26.78     12.48 o
  -8  15   4        9.94       32.42     13.56 o
  -7  15   4       13.54       24.10     11.33 o
  -6  15   4        6.04       -2.18      9.71 o
  -5  15   4       19.89       10.58      7.56 o
  -4  15   4        5.92        4.92      4.73 o
  -3  15   4        0.09       -4.21      3.16 o
  -2  15   4       14.42       14.12      3.89 o
  -1  15   4       35.25       49.48      5.84 o
   0  15   4        1.22        4.54      3.39 o
   1  15   4      242.46      249.67      7.37 o
   2  15   4        8.79        3.19      3.62 o
   3  15   4       27.67       24.36      9.45 o
   4  15   4       14.31        2.85     12.02 o
   5  15   4        0.18        5.38      9.58 o
   6  15   4        0.68        9.51     10.40 o
   7  15   4       49.85       72.68     17.59 o
  -7  16   4      167.82      153.45     17.45 o
  -6  16   4      336.63      337.57     21.06 o
  -5  16   4       36.50       32.48     11.83 o
  -4  16   4       49.45       37.81      5.76 o
  -3  16   4        6.18        3.78      4.99 o
  -2  16   4       89.06       88.65      5.67 o
  -1  16   4     1762.36     1711.38     27.92 o
   0  16   4       14.44       13.52      3.91 o
   1  16   4     1595.02     1490.33     25.55 o
   2  16   4       73.16       94.33      5.23 o
   3  16   4      323.99      328.86     23.18 o
   4  16   4      373.18      343.16     23.91 o
   5  16   4       14.84       11.04     10.70 o
   6  16   4       63.98       63.44     13.33 o
   7  16   4      415.82      518.56     27.73 o
  -7  17   4       14.61       21.06     12.55 o
  -6  17   4      205.39      209.98     25.15 o
  -5  17   4      473.78      502.29     24.47 o
  -4  17   4       78.51       64.94      6.52 o
  -3  17   4      176.85      159.64      9.86 o
  -2  17   4      432.90      418.12     12.50 o
  -1  17   4       13.27        2.00      4.32 o
   0  17   4       95.89       90.46      8.07 o
   1  17   4      578.68      559.16     14.18 o
   2  17   4        9.92       16.41      4.05 o
   3  17   4       85.69       74.73     16.61 o
   4  17   4       16.66       19.25     10.75 o
   5  17   4       20.31       25.34     11.01 o
   6  17   4       20.90       15.52     11.97 o
  -6  18   4       78.26       70.40     14.66 o
  -5  18   4        3.42       11.10     10.07 o
  -4  18   4       19.64       17.87      5.68 o
  -3  18   4       69.88       68.67     10.91 o
  -2  18   4       42.35       35.57      6.31 o
  -1  18   4       63.52       60.97      7.36 o
   0  18   4      105.63      106.36      7.47 o
   1  18   4      178.68      178.43      9.06 o
   2  18   4       21.15       18.11      5.73 o
   3  18   4        0.46      -13.54      9.02 o
   4  18   4        8.84       10.61     10.59 o
   5  18   4        0.82       -0.31     14.56 o
   6  18   4        0.97        0.28     10.99 o
  -6  19   4        2.59       -3.87     15.92 o
  -5  19   4        1.91      -15.76     19.19 o
  -4  19   4        2.43       -6.96      5.32 o
  -3  19   4        8.63        9.71      6.82 o
  -2  19   4        0.38        1.08      9.87 o
  -1  19   4       24.58       18.30      7.13 o
   0  19   4        6.80        5.82      6.28 o
   1  19   4       34.70       28.89     11.10 o
   2  19   4        0.00       -6.13      4.09 o
   3  19   4       62.72       56.65     13.31 o
   4  19   4       43.95       53.06     13.19 o
   5  19   4       15.32        8.20     11.68 o
  -5  20   4        4.70       35.07     22.73 o
  -4  20   4        1.36       -2.39      5.88 o
  -3  20   4       20.86       15.92      9.47 o
  -2  20   4       10.13       -6.05     10.48 o
  -1  20   4      137.89      120.29     13.30 o
   0  20   4       11.84        3.83      6.92 o
   1  20   4      193.11      215.48     11.43 o
   2  20   4      381.78      386.63     12.57 o
   3  20   4       35.40       31.84     14.43 o
   4  20   4       14.22       -1.84     12.44 o
   5  20   4       50.05       60.57     14.20 o
  -5  21   4        0.83       52.33     26.38 o
  -4  21   4        0.01        2.58      5.89 o
  -3  21   4       19.30       -7.81      8.59 o
  -2  21   4        7.34       15.73      9.15 o
  -1  21   4       24.85       36.24     10.49 o
   0  21   4       44.69       64.61     11.42 o
   1  21   4      640.95      570.44     23.90 o
   2  21   4        3.67        3.81      4.62 o
   3  21   4      118.95      161.81     36.78 o
   4  21   4        0.04        5.79     13.76 o
  -4  22   4       28.78       31.23      9.02 o
  -3  22   4        3.71        3.50      9.65 o
  -2  22   4       21.80       13.75      9.33 o
  -1  22   4       21.40       26.61      9.88 o
   0  22   4       84.25      104.11     29.27 o
   1  22   4        2.39        5.64      7.99 o
   2  22   4       45.88       45.67      7.49 o
   3  22   4        9.57        2.04     23.54 o
  -3  23   4        0.14        7.43      8.78 o
  -2  23   4        2.74        1.01      8.95 o
  -1  23   4        2.40       -4.91      8.47 o
   0  23   4       21.70       32.40     12.65 o
   1  23   4        4.20        7.10      8.35 o
   2  23   4        6.47        6.24     12.65 o
  -9   0   5        0.00      -10.04      9.03 o
  -7   0   5        2.10       -0.09      4.98 o
  -5   0   5       82.28       85.18      5.59 o
  -3   0   5        0.12       -1.02      2.49 o
  -1   0   5        2.69       -0.04      2.05 o
   1   0   5      102.79      103.86      4.16 o
   3   0   5      105.23      125.41     10.59 o
   5   0   5       47.50       44.35      4.52 o
   7   0   5      148.27      159.73      7.46 o
   9   0   5       18.52        9.22     12.33 o
 -10   1   5       35.65       41.09      8.07 o
  -9   1   5        1.85       -1.82      6.73 o
  -8   1   5        5.93        6.18      4.63 o
  -7   1   5      170.37      164.77      6.59 o
  -6   1   5       47.09       43.54      5.92 o
  -5   1   5     1000.89     1035.15     15.30 o
  -4   1   5     1100.92     1117.61     16.05 o
  -3   1   5      612.38      620.06      8.70 o
  -2   1   5       41.17       51.86      2.41 o
  -1   1   5      121.26      118.39      3.05 o
   0   1   5      274.55      267.48      4.63 o
   1   1   5       53.05       51.04      1.96 o
   2   1   5      131.44      135.09      3.36 o
   3   1   5      454.83      538.22      9.23 o
   4   1   5     1896.72     1954.89     24.98 o
   5   1   5      129.80      129.27      4.31 o
   6   1   5      327.17      337.52      8.47 o
   7   1   5      222.01      244.52      7.80 o
   8   1   5      140.26      150.40      6.64 o
   9   1   5       45.16       54.81      7.76 o
 -10   2   5        0.29        0.00      6.58 o
  -9   2   5      195.68      179.01     10.94 o
  -8   2   5        5.51        7.88      4.58 o
  -7   2   5       75.08       61.38      4.55 o
  -6   2   5        2.47       -4.53      3.02 o
  -5   2   5     1262.31     1315.81     16.98 o
  -4   2   5     5306.30     5646.22     60.82 o
  -3   2   5     2516.12     2475.24     31.77 o
  -2   2   5     1942.57     1979.38     20.82 o
  -1   2   5     8623.56     8209.09     77.55 o
   0   2   5     3137.42     3036.18     31.23 o
   1   2   5     2897.46     2702.57     26.78 o
   2   2   5     4472.84     4179.73     44.28 o
   3   2   5      564.06      594.69     10.24 o
   4   2   5      966.65      980.34     16.61 o
   5   2   5       94.49      101.35      6.22 o
   6   2   5       48.61       47.72      4.08 o
   7   2   5       39.79       58.18      4.75 o
   8   2   5        1.72        6.18      4.99 o
   9   2   5       89.29      108.66     10.83 o
 -10   3   5        1.38       -1.55      8.37 o
  -9   3   5      107.65      106.52     10.12 o
  -8   3   5       17.45        8.61      4.56 o
  -7   3   5      628.22      658.97     11.51 o
  -6   3   5       58.82       52.13      4.02 o
  -5   3   5     2837.22     2838.38     33.23 o
  -4   3   5      342.66      361.54      7.61 o
  -3   3   5     7132.85     7081.76     74.71 o
  -2   3   5     8513.55     8402.06     79.78 o
  -1   3   5      399.96      343.29      5.46 o
   0   3   5      899.70      862.70     10.48 o
   1   3   5     1140.06     1152.92     12.56 o
   2   3   5        4.45        2.24      1.55 o
   3   3   5      606.48      559.23      9.71 o
   4   3   5      644.08      664.79     10.43 o
   5   3   5        5.55        3.81      2.42 o
   6   3   5      170.87      187.90      6.42 o
   7   3   5       14.51       10.48      6.23 o
   8   3   5      109.02      122.92     13.86 o
   9   3   5      319.55      384.91     21.17 o
 -10   4   5        1.92       -7.37      7.94 o
  -9   4   5       12.81       17.70      5.40 o
  -8   4   5        0.05       -6.03      4.02 o
  -7   4   5        0.26        4.20      3.50 o
  -6   4   5        0.82       -4.29      2.86 o
  -5   4   5       13.58       13.09      3.03 o
  -4   4   5       94.23       85.34      4.15 o
  -3   4   5      273.94      270.16      6.28 o
  -2   4   5        1.15        2.82      1.88 o
  -1   4   5      380.24      375.38      5.87 o
   0   4   5       10.87       12.38      1.55 o
   1   4   5        9.93        4.33      1.26 o
   2   4   5       11.20       15.24      2.04 o
   3   4   5       17.53       20.90      2.77 o
   4   4   5      137.21      137.69      6.68 o
   5   4   5        2.84       -0.05      3.66 o
   6   4   5        0.21        0.97      4.49 o
   7   4   5        0.71        2.53      7.57 o
   8   4   5       17.86       11.96     11.15 o
   9   4   5       53.95       58.08     15.60 o
 -10   5   5        2.93       -2.99      8.09 o
  -9   5   5       25.49        5.18      7.95 o
  -8   5   5        3.52        5.65      4.14 o
  -7   5   5      218.58      228.65      6.72 o
  -6   5   5      226.17      229.24      6.60 o
  -5   5   5      387.23      393.36      8.09 o
  -4   5   5      169.69      175.35      5.42 o
  -3   5   5      100.34       92.83      4.56 o
  -2   5   5     3146.37     3134.37     36.62 o
  -1   5   5     2689.45     2713.85     30.21 o
   0   5   5       93.39       93.59      3.92 o
   1   5   5      538.00      528.28      8.43 o
   2   5   5     1222.19     1266.73     22.06 o
   3   5   5      349.47      443.63     15.40 o
   4   5   5      384.61      385.34      9.77 o
   5   5   5       70.49       69.06      4.62 o
   6   5   5      455.94      477.99     13.82 o
   7   5   5       20.36       19.01      8.55 o
   8   5   5      131.54      121.81     15.58 o
   9   5   5        0.35        0.47     10.88 o
 -10   6   5        0.75       -8.04      7.68 o
  -9   6   5        1.13       -2.46      5.40 o
  -8   6   5        2.97       -7.76      5.17 o
  -7   6   5        1.89       -1.39      3.22 o
  -6   6   5        1.32        0.31      2.94 o
  -5   6   5     1245.92     1183.65     16.17 o
  -4   6   5     1567.85     1839.24     23.86 o
  -3   6   5     2576.76     2679.59     32.59 o
  -2   6   5      212.84      258.97      7.85 o
  -1   6   5     1468.06     1595.25     19.17 o
   0   6   5     4591.73     4426.38     47.47 o
   1   6   5     2870.38     2682.31     31.68 o
   2   6   5     8092.68     8496.52    126.38 o
   3   6   5        1.87        0.45      2.46 o
   4   6   5     3630.85     3748.20     59.59 o
   5   6   5     1105.65     1153.68     30.69 o
   6   6   5      763.70      750.67     18.17 o
   7   6   5      390.67      326.35     17.58 o
   8   6   5       18.97       24.50     17.48 o
   9   6   5       22.70       29.16     12.90 o
  -9   7   5        9.02        4.48      7.21 o
  -8   7   5       73.04       57.87      7.10 o
  -7   7   5      294.33      274.06     11.12 o
  -6   7   5      382.60      356.74      7.47 o
  -5   7   5      411.14      409.82      8.11 o
  -4   7   5        2.20        7.21      4.13 o
  -3   7   5     1214.88     1299.49     17.06 o
  -2   7   5     4128.25     4215.77     51.46 o
  -1   7   5     3516.64     3220.91     40.01 o
   0   7   5     5498.94     5608.95     62.88 o
   1   7   5     6175.05     6800.27     80.40 o
   2   7   5    15002.53    16350.48    238.09 o
   3   7   5     1260.93     1261.16     27.71 o
   4   7   5        0.06        1.37      5.21 o
   5   7   5       85.60       98.69     10.63 o
   6   7   5       78.08       66.04     10.39 o
   7   7   5       43.02       37.16      9.83 o
   8   7   5       33.44       30.58     13.12 o
   9   7   5       73.02       90.88     20.70 o
  -9   8   5        2.01       -0.97      4.74 o
  -8   8   5       14.05        3.49      6.88 o
  -7   8   5        4.59        1.62      4.87 o
  -6   8   5        5.21        9.23      3.79 o
  -5   8   5       32.75       32.13      3.17 o
  -4   8   5        9.55       12.95      2.93 o
  -3   8   5      172.03      175.05      5.52 o
  -2   8   5        0.34        2.57      2.51 o
  -1   8   5        0.84       -3.00      2.26 o
   0   8   5      155.31      148.56      4.70 o
   1   8   5     2312.67     2527.90     34.94 o
   2   8   5       69.45       89.84      6.15 o
   3   8   5      171.98      190.44     11.56 o
   4   8   5       17.08        7.46      6.40 o
   5   8   5        0.04       -9.07      9.43 o
   6   8   5       56.33       30.14     12.47 o
   7   8   5       20.65       15.99     11.96 o
   8   8   5        0.01      -11.37     11.18 o
   9   8   5        4.49      -10.80     14.42 o
  -9   9   5        7.16        4.16     10.85 o
  -8   9   5       21.55       17.68      4.99 o
  -7   9   5        2.20       -4.24      5.57 o
  -6   9   5       13.08       14.55      4.19 o
  -5   9   5       87.10       81.85      4.23 o
  -4   9   5       39.46       44.32      3.67 o
  -3   9   5       52.17       42.22      3.59 o
  -2   9   5     1309.64     1374.91     20.09 o
  -1   9   5       94.18      114.40      5.06 o
   0   9   5     1651.69     1693.99     23.25 o
   1   9   5       71.61       76.12      4.41 o
   2   9   5      749.66      737.50     16.49 o
   3   9   5      560.35      538.48     19.78 o
   4   9   5      200.86      186.64     16.37 o
   5   9   5      912.35      867.64     34.70 o
   6   9   5       67.99       75.32     14.46 o
   7   9   5       45.56       53.41     14.48 o
   8   9   5       14.98       18.37     13.53 o
   9   9   5       32.82       50.27     16.14 o
  -9  10   5        0.57       -4.45     14.07 o
  -8  10   5       25.18       31.06     11.52 o
  -7  10   5      257.49      259.40     12.54 o
  -6  10   5       68.94       46.64      6.86 o
  -5  10   5       19.64       15.01      4.00 o
  -4  10   5      220.94      182.77      5.86 o
  -3  10   5     1965.19     2052.89     26.50 o
  -2  10   5      188.62      157.41      5.75 o
  -1  10   5     2060.54     2104.79     33.72 o
   0  10   5     1463.07     1622.95     24.65 o
   1  10   5      733.85      755.02     13.90 o
   2  10   5     2308.66     2496.81     43.71 o
   3  10   5     1358.18     1347.91     35.92 o
   4  10   5      350.28      344.65     18.78 o
   5  10   5      627.63      606.01     41.44 o
   6  10   5      169.44      200.80     19.40 o
   7  10   5       18.72       22.38     13.90 o
   8  10   5       13.82       -1.35     13.00 o
  -9  11   5        1.48      -15.09     10.06 o
  -8  11   5        5.49       11.80     11.06 o
  -7  11   5      339.11      322.57     12.99 o
  -6  11   5      354.76      412.07     13.91 o
  -5  11   5        0.37       -1.69      3.92 o
  -4  11   5        4.86        7.23      3.14 o
  -3  11   5       25.20       15.95      3.43 o
  -2  11   5     3022.98     3069.34     39.87 o
  -1  11   5     1927.81     1985.85     29.22 o
   0  11   5        2.67        1.14      3.11 o
   1  11   5      384.86      450.00     12.49 o
   2  11   5     1175.46     1234.09     24.67 o
   3  11   5     1968.91     2063.96     50.18 o
   4  11   5      709.87      727.06     26.02 o
   5  11   5       77.40       77.95     11.38 o
   6  11   5      457.00      467.27     22.33 o
   7  11   5      243.29      267.56     23.07 o
   8  11   5       27.90       20.02     15.03 o
  -9  12   5        2.20       -8.29     11.51 o
  -8  12   5       13.27        8.38     10.82 o
  -7  12   5        4.60       -9.72     12.40 o
  -6  12   5        5.70        5.33      8.38 o
  -5  12   5       45.39       50.65      5.07 o
  -4  12   5      141.36      151.68      5.52 o
  -3  12   5      157.60      161.36      5.84 o
  -2  12   5        0.08       -4.23      2.82 o
  -1  12   5       53.95       52.37      4.21 o
   0  12   5      154.89      157.71      5.94 o
   1  12   5      228.63      205.14      7.05 o
   2  12   5       13.35        9.00      4.48 o
   3  12   5       72.87       78.07     10.16 o
   4  12   5      117.65       99.18     12.32 o
   5  12   5       62.04       77.52     14.86 o
   6  12   5      137.08      140.97     17.45 o
   7  12   5       86.43      105.18     18.26 o
   8  12   5        1.96      -12.93     13.71 o
  -8  13   5       11.12       24.44     18.00 o
  -7  13   5       88.04      116.31     14.59 o
  -6  13   5       53.50       54.12      5.29 o
  -5  13   5        4.00        5.84      4.83 o
  -4  13   5        0.08        1.23      3.58 o
  -3  13   5        0.20       -1.43      3.12 o
  -2  13   5      204.21      201.99      6.59 o
  -1  13   5        0.01       -0.58      2.85 o
   0  13   5        0.77       -0.31      3.07 o
   1  13   5        5.54        8.66      2.89 o
   2  13   5        6.30        6.08      3.93 o
   3  13   5       13.19       -0.46      4.96 o
   4  13   5       25.71       28.90      9.89 o
   5  13   5      349.45      311.57     19.05 o
   6  13   5        2.23       12.45     10.95 o
   7  13   5       12.34       26.38     15.57 o
   8  13   5        0.36        0.43     15.38 o
  -8  14   5      106.68      110.00     16.34 o
  -7  14   5       92.86      117.01     15.41 o
  -6  14   5      403.36      380.57     21.37 o
  -5  14   5       51.57       67.19      6.26 o
  -4  14   5       53.47       53.15      5.00 o
  -3  14   5       45.25       39.83      4.15 o
  -2  14   5       77.13       73.88      5.43 o
  -1  14   5      110.56      107.64      6.14 o
   0  14   5       91.89       83.47      5.19 o
   1  14   5        9.57       10.24      3.09 o
   2  14   5       60.51       79.33      6.08 o
   3  14   5       86.92       97.77      8.14 o
   4  14   5       31.83       43.85     11.08 o
   5  14   5      129.08      119.33     14.16 o
   6  14   5       10.30        3.55     10.12 o
   7  14   5       10.13      -13.02     18.77 o
  -8  15   5       38.17       44.83     14.03 o
  -7  15   5       17.37       38.60     12.44 o
  -6  15   5       15.02       20.26     20.50 o
  -5  15   5       36.19       35.63      5.57 o
  -4  15   5       25.49       17.20      5.21 o
  -3  15   5        8.71        3.05      3.55 o
  -2  15   5      258.17      246.99      8.17 o
  -1  15   5      460.43      468.52     11.98 o
   0  15   5       55.95       57.81      5.07 o
   1  15   5      242.88      272.05      8.00 o
   2  15   5       45.83       32.53      5.38 o
   3  15   5        5.84       -4.88      8.11 o
   4  15   5       50.12       46.05     11.01 o
   5  15   5        7.92        8.45     10.46 o
   6  15   5        0.01        0.52     10.05 o
   7  15   5      350.24      379.87     56.51 o
  -7  16   5       46.51       39.59     13.40 o
  -6  16   5       29.59       45.12     11.75 o
  -5  16   5        2.09       -6.76      4.69 o
  -4  16   5        5.03        5.78      5.04 o
  -3  16   5       88.21       90.13      6.18 o
  -2  16   5      185.58      202.74      7.88 o
  -1  16   5      920.84      889.00     16.82 o
   0  16   5       71.79       74.86      5.35 o
   1  16   5       62.01       43.66      4.55 o
   2  16   5       13.95       29.50      9.45 o
   3  16   5        3.92      -11.95      7.97 o
   4  16   5       34.07       45.27     11.33 o
   5  16   5        5.16        8.29     10.43 o
   6  16   5        0.78      -13.14     10.20 o
   7  16   5        0.23       31.78     18.14 o
  -7  17   5        2.94        5.78     11.97 o
  -6  17   5        6.52        1.99     14.47 o
  -5  17   5        0.34        4.86      4.91 o
  -4  17   5        1.03       -5.99      5.16 o
  -3  17   5        2.76       -4.43      4.71 o
  -2  17   5       18.75       14.79      7.63 o
  -1  17   5        0.36       -6.88      4.59 o
   0  17   5       27.75       10.44      5.09 o
   1  17   5        2.74        2.15      4.66 o
   2  17   5       33.68       43.55     10.64 o
   3  17   5       65.95       57.91     12.08 o
   4  17   5        2.18        2.92     10.08 o
   5  17   5        3.58        8.80     10.52 o
   6  17   5        0.05       12.68     11.77 o
  -6  18   5      241.56      217.16     18.85 o
  -5  18   5        3.30        0.74      4.47 o
  -4  18   5       10.18        1.63      5.67 o
  -3  18   5       14.00        3.14      6.06 o
  -2  18   5        2.96       10.20      7.02 o
  -1  18   5       19.35       32.92      8.80 o
   0  18   5       27.61       32.34      6.34 o
   1  18   5      384.02      403.81     16.33 o
   2  18   5      214.11      179.64     17.21 o
   3  18   5       28.86       11.70     10.79 o
   4  18   5      250.23      277.39     26.31 o
   5  18   5        2.20       12.00     11.69 o
   6  18   5       13.12       16.07     12.60 o
  -6  19   5      105.33      151.49     39.30 o
  -5  19   5       23.03       18.92      9.97 o
  -4  19   5       18.50       18.97      6.98 o
  -3  19   5      135.43      124.51     13.95 o
  -2  19   5       62.63       35.81     13.40 o
  -1  19   5      272.18      253.37     14.94 o
   0  19   5      427.44      413.07     15.79 o
   1  19   5        2.20        4.97      5.70 o
   2  19   5       19.18       26.95      5.11 o
   3  19   5       19.51        1.81      9.91 o
   4  19   5       17.56        5.23     10.86 o
   5  19   5       15.85       17.66     13.64 o
  -5  20   5        7.07      -10.83     19.30 o
  -4  20   5        8.41        9.09      9.33 o
  -3  20   5        4.71       -2.90      9.01 o
  -2  20   5        8.79       -7.37     16.30 o
  -1  20   5       26.61       26.19      9.73 o
   0  20   5       36.59       22.89     17.30 o
   1  20   5       93.77       88.48     11.13 o
   2  20   5       11.94      -16.05     10.70 o
   3  20   5        0.84       15.35     15.33 o
   4  20   5       28.29       39.26     12.92 o
   5  20   5      104.74      139.42     18.37 o
  -4  21   5        1.48        2.99      8.97 o
  -3  21   5        0.88        2.10      9.32 o
  -2  21   5        0.03      -11.94      7.96 o
  -1  21   5        0.45       -3.64      8.61 o
   0  21   5        9.22       19.69      9.53 o
   1  21   5       48.94       51.48      7.60 o
   2  21   5       29.39       22.47     13.90 o
   3  21   5        0.65       -7.29     14.80 o
   4  21   5       18.39        0.80     13.22 o
  -4  22   5        0.73       -9.03      8.77 o
  -3  22   5        4.16        1.07      8.53 o
  -2  22   5       49.43       38.33     11.15 o
  -1  22   5      137.12      111.78     14.14 o
   0  22   5      286.20      311.09     22.68 o
   1  22   5        1.06        4.34      7.89 o
   2  22   5      196.00      203.81     22.20 o
   3  22   5       22.34       17.69     15.21 o
  -2  23   5       33.93       24.90     12.55 o
  -1  23   5       25.20       31.27     11.02 o
   0  23   5      247.36      265.45     18.93 o
   1  23   5        3.99        8.54      8.33 o
   2  23   5        0.05        3.43     16.94 o
 -10   0   6       12.72        9.12     18.87 o
  -8   0   6       22.43       31.60      8.44 o
  -6   0   6     8254.44     8749.95    132.41 o
  -4   0   6    10452.13    10837.30    160.02 o
  -2   0   6      315.02      394.53      9.10 o
   0   0   6       98.62      158.92      6.36 o
   2   0   6      808.77      942.12     16.97 o
   4   0   6      251.59      271.93      8.75 o
   6   0   6     1600.35     1530.69     29.65 o
   8   0   6        3.25       13.42      8.21 o
 -10   1   6        0.03      -12.19      8.13 o
  -9   1   6       19.73       21.01      7.43 o
  -8   1   6       18.63       18.98      5.68 o
  -7   1   6      165.23      147.95      6.45 o
  -6   1   6      915.47      893.69     13.92 o
  -5   1   6      991.54     1051.03     15.38 o
  -4   1   6       12.69       21.76      3.04 o
  -3   1   6     1061.32     1015.03     12.60 o
  -2   1   6     1822.91     1781.81     19.27 o
  -1   1   6       15.20       16.21      1.80 o
   0   1   6     2814.15     2698.18     27.07 o
   1   1   6       54.71       62.43      2.41 o
   2   1   6      207.50      199.68      4.32 o
   3   1   6      873.91      947.62     14.48 o
   4   1   6       24.50       28.51      2.61 o
   5   1   6      213.84      216.19      5.09 o
   6   1   6      102.23      118.76      5.41 o
   7   1   6      169.29      177.65      7.48 o
   8   1   6      594.87      620.49     14.07 o
   9   1   6       33.20       45.88      7.27 o
 -10   2   6        0.59       -4.98      7.96 o
  -9   2   6        0.09       -9.61      6.41 o
  -8   2   6       13.04       12.39      5.38 o
  -7   2   6        4.26        3.68      3.53 o
  -6   2   6       50.28       46.93      5.11 o
  -5   2   6        7.67        7.74      2.51 o
  -4   2   6        0.13        0.39      2.59 o
  -3   2   6      161.84      160.08      5.14 o
  -2   2   6        2.73        2.53      1.87 o
  -1   2   6      275.88      261.46      4.87 o
   0   2   6       18.97       14.13      2.36 o
   1   2   6      251.70      248.54      4.74 o
   2   2   6        1.14        1.27      1.51 o
   3   2   6       41.39       44.12      2.40 o
   4   2   6        4.59        0.78      2.36 o
   5   2   6        0.16        0.64      2.38 o
   6   2   6       14.52       18.81      3.43 o
   7   2   6        0.15        9.38      4.11 o
   8   2   6      162.35      190.11      9.01 o
   9   2   6       11.13       16.97      8.06 o
 -10   3   6        4.87       -6.58      8.61 o
  -9   3   6       30.42       30.78      7.69 o
  -8   3   6        0.49       -4.48      4.68 o
  -7   3   6      379.46      390.43      9.07 o
  -6   3   6      137.18      139.47      7.15 o
  -5   3   6      247.24      225.15      7.09 o
  -4   3   6       58.24       60.77      3.92 o
  -3   3   6     6359.58     6399.03     64.99 o
  -2   3   6     4394.94     4381.01     43.24 o
  -1   3   6        6.58        4.03      1.63 o
   0   3   6      233.91      227.84      4.59 o
   1   3   6     3355.92     3200.95     33.19 o
   2   3   6     1036.16     1146.83     15.97 o
   3   3   6      449.04      487.18     10.10 o
   4   3   6       74.26       72.68      5.33 o
   5   3   6       50.78       52.49      3.75 o
   6   3   6      146.12      156.31      5.30 o
   7   3   6       98.28       81.90      9.65 o
   8   3   6        3.21       -4.76      8.96 o
   9   3   6       53.99       69.88     12.22 o
 -10   4   6       10.01        1.68      8.68 o
  -9   4   6       10.17        4.21      6.22 o
  -8   4   6      170.64      169.90      7.89 o
  -7   4   6      119.92      101.35      5.39 o
  -6   4   6        0.09        1.98      3.48 o
  -5   4   6     2600.61     2697.89     34.03 o
  -4   4   6      371.71      326.41      9.13 o
  -3   4   6      770.34      877.80     14.25 o
  -2   4   6     8536.90     8495.52     84.65 o
  -1   4   6     2745.54     2688.27     28.68 o
   0   4   6       76.55       57.04      2.51 o
   1   4   6     2131.52     2110.33     23.82 o
   2   4   6    15966.93    16512.62    189.04 o
   3   4   6     2582.32     2861.30     47.58 o
   4   4   6      239.21      213.75      7.98 o
   5   4   6      211.39      187.27      7.07 o
   6   4   6        2.20       -5.57      3.71 o
   7   4   6       67.87       77.22      9.96 o
   8   4   6       88.82       77.15     13.22 o
   9   4   6       58.07       75.22     13.05 o
 -10   5   6        0.06       -4.87      8.19 o
  -9   5   6       63.55       63.69      9.39 o
  -8   5   6       23.54       29.34      4.99 o
  -7   5   6       55.10       57.24      4.75 o
  -6   5   6      623.49      640.49     11.51 o
  -5   5   6      129.79      121.90      5.32 o
  -4   5   6      125.14      144.48      7.43 o
  -3   5   6      168.60      176.93      8.51 o
  -2   5   6      907.20      892.93     11.91 o
  -1   5   6     5313.65     5245.00     53.36 o
   0   5   6      837.19      871.82     11.13 o
   1   5   6     1170.51     1262.62     16.26 o
   2   5   6      883.62      897.06     16.32 o
   3   5   6      354.36      381.00     10.26 o
   4   5   6      229.23      275.12      9.30 o
   5   5   6       79.79       75.25      4.96 o
   6   5   6       58.51       47.25      7.47 o
   7   5   6      139.23      128.50     15.09 o
   8   5   6       83.21       64.00     20.32 o
   9   5   6        7.48       24.18     16.41 o
 -10   6   6        2.02        3.79      8.49 o
  -9   6   6        2.26       -7.89      6.87 o
  -8   6   6        0.11       -4.23      4.10 o
  -7   6   6        0.00       -5.47      3.65 o
  -6   6   6       12.26        6.68      3.36 o
  -5   6   6       36.08       36.19      3.93 o
  -4   6   6       34.83       31.66      3.31 o
  -3   6   6      163.92      142.25      5.17 o
  -2   6   6      143.90      144.18      4.82 o
  -1   6   6       46.57       41.70      3.04 o
   0   6   6      460.31      513.32      9.38 o
   1   6   6        2.43        1.19      1.82 o
   2   6   6      428.85      477.55     10.94 o
   3   6   6        0.40       -0.50      2.82 o
   4   6   6       67.61       66.73      7.03 o
   5   6   6       45.75       46.67      5.43 o
   6   6   6       45.02       38.34      9.10 o
   7   6   6       50.92       40.46     13.94 o
   8   6   6       11.74        6.82     11.62 o
   9   6   6        3.07      -15.28     10.87 o
  -9   7   6        6.07        8.14      7.41 o
  -8   7   6        0.24       -6.54      6.42 o
  -7   7   6       69.69       52.43      4.59 o
  -6   7   6      169.89      177.77      5.96 o
  -5   7   6        3.17        0.24      3.21 o
  -4   7   6      823.76      851.41     13.13 o
  -3   7   6      912.32      979.36     16.87 o
  -2   7   6     3413.02     3439.96     46.03 o
  -1   7   6      178.74      148.80      5.65 o
   0   7   6     1332.80     1395.29     19.48 o
   1   7   6     2472.45     2552.83     35.20 o
   2   7   6     3914.72     4285.83     67.04 o
   3   7   6      532.17      544.74     13.11 o
   4   7   6       67.74       78.48      7.94 o
   5   7   6        3.64        8.26      6.13 o
   6   7   6       27.69       11.11      8.29 o
   7   7   6       14.16        2.90     11.34 o
   8   7   6        2.51        7.16     12.31 o
   9   7   6       19.60       -4.89     11.77 o
  -9   8   6       34.68       29.28      6.39 o
  -8   8   6       38.42       15.45     15.81 o
  -7   8   6        3.86        5.73      5.36 o
  -6   8   6      331.78      334.20      7.93 o
  -5   8   6      417.38      422.56      9.87 o
  -4   8   6      435.19      452.18      9.45 o
  -3   8   6     5418.14     5476.21     66.72 o
  -2   8   6     7539.45     7790.19     98.49 o
  -1   8   6     2826.98     2548.24     35.37 o
   0   8   6        7.50        7.05      2.79 o
   1   8   6     2753.82     3133.64     42.52 o
   2   8   6     1058.46     1106.62     21.93 o
   3   8   6      522.40      524.97     19.55 o
   4   8   6      695.58      738.92     31.10 o
   5   8   6      438.60      435.13     19.33 o
   6   8   6      201.40      149.51     13.19 o
   7   8   6        1.98       -6.80     10.79 o
   8   8   6       27.48       27.55     13.56 o
   9   8   6        7.24       28.95     18.66 o
  -9   9   6      138.13      167.32     12.23 o
  -8   9   6       21.91       15.42      5.67 o
  -7   9   6      148.33      162.86      9.55 o
  -6   9   6      298.61      313.57     10.24 o
  -5   9   6       65.43       72.65      4.75 o
  -4   9   6      571.18      613.91     11.35 o
  -3   9   6      352.51      297.78      8.19 o
  -2   9   6     2288.17     2384.24     33.92 o
  -1   9   6      981.15     1053.83     17.58 o
   0   9   6     4439.88     4933.23     59.97 o
   1   9   6      316.28      354.60      9.42 o
   2   9   6      125.12      148.12      7.20 o
   3   9   6     1354.72     1478.87     38.19 o
   4   9   6      385.67      378.35     17.84 o
   5   9   6      587.92      590.40     23.53 o
   6   9   6      205.67      187.94     21.85 o
   7   9   6      202.36      228.99     24.02 o
   8   9   6        1.06       -7.10     11.71 o
  -9  10   6        1.27      -14.28     10.25 o
  -8  10   6        0.14       -8.47      5.64 o
  -7  10   6       43.04       42.23      6.21 o
  -6  10   6        0.30        0.51      4.94 o
  -5  10   6       19.13       26.76      4.57 o
  -4  10   6       43.96       39.40      3.92 o
  -3  10   6      314.91      313.37      7.99 o
  -2  10   6      187.49      177.30      6.28 o
  -1  10   6       16.44       15.28      3.12 o
   0  10   6       25.13       19.67      3.28 o
   1  10   6        5.47        2.28      3.96 o
   2  10   6       26.94       27.10      4.74 o
   3  10   6       10.08        4.98      6.77 o
   4  10   6       38.80       71.45     10.33 o
   5  10   6        4.92        7.87      8.40 o
   6  10   6       30.34       26.30     12.39 o
   7  10   6        4.50       -0.29     19.41 o
   8  10   6        1.11       -5.85     13.16 o
  -9  11   6       17.57       13.04     11.41 o
  -8  11   6        0.52        4.27      5.47 o
  -7  11   6       66.47       58.94      6.55 o
  -6  11   6        0.21       -3.69      5.00 o
  -5  11   6      186.83      187.56      6.56 o
  -4  11   6       10.04        0.03      3.24 o
  -3  11   6       32.97       37.33      4.01 o
  -2  11   6      112.92      120.87      5.27 o
  -1  11   6      917.59      959.04     17.08 o
   0  11   6      103.31      108.72      6.21 o
   1  11   6      102.80      117.02      7.13 o
   2  11   6      203.04      200.99     10.59 o
   3  11   6      223.81      217.00     14.40 o
   4  11   6      933.94      887.52     29.27 o
   5  11   6       47.72       47.47     11.16 o
   6  11   6      286.04      269.56     17.78 o
   7  11   6        8.64      -10.09     23.16 o
   8  11   6        0.10      -10.03     13.04 o
  -8  12   6       36.08       38.73     12.01 o
  -7  12   6      205.80      175.55      8.81 o
  -6  12   6      164.56      183.62      9.18 o
  -5  12   6      207.34      205.13      8.01 o
  -4  12   6        8.74        6.68      3.41 o
  -3  12   6      139.05      148.19      5.86 o
  -2  12   6       79.22       70.57      4.58 o
  -1  12   6        1.94       -1.92      3.21 o
   0  12   6       78.75      103.69      5.64 o
   1  12   6     1169.11     1073.63     20.14 o
   2  12   6       97.08      110.21      7.24 o
   3  12   6      586.56      563.19     22.48 o
   4  12   6      239.68      199.05     14.91 o
   5  12   6      991.68      998.84     33.38 o
   6  12   6      117.76      115.40     14.59 o
   7  12   6       19.32       15.19     17.59 o
   8  12   6       19.44       11.22     15.42 o
  -8  13   6       58.96       45.94     13.62 o
  -7  13   6      174.51      216.45     18.73 o
  -6  13   6        5.51       10.10      5.12 o
  -5  13   6      517.94      573.53     16.22 o
  -4  13   6       63.30       64.21      4.67 o
  -3  13   6      271.26      276.37      7.94 o
  -2  13   6     1421.66     1414.21     22.04 o
  -1  13   6      200.49      206.25      6.63 o
   0  13   6       23.84       17.98      3.77 o
   1  13   6       27.01       26.97      3.78 o
   2  13   6      224.93      268.49     14.39 o
   3  13   6      203.46      169.57     18.29 o
   4  13   6       22.75       36.22     10.81 o
   5  13   6      481.11      474.89     23.10 o
   6  13   6       12.51       -8.95      9.38 o
   7  13   6       24.61       21.32     15.04 o
  -8  14   6        9.63        6.02     11.29 o
  -7  14   6       48.84       42.58     15.12 o
  -6  14   6        6.31        2.33      6.99 o
  -5  14   6       13.37       10.90      5.37 o
  -4  14   6       64.99       64.16      5.27 o
  -3  14   6       10.76        8.95      3.76 o
  -2  14   6      109.03      117.33      6.27 o
  -1  14   6      108.28      119.53      7.53 o
   0  14   6       41.46       43.14      4.57 o
   1  14   6        0.25       -0.71      3.50 o
   2  14   6       79.94       94.31      7.32 o
   3  14   6        0.04      -16.90     11.27 o
   4  14   6       30.72       11.32      9.71 o
   5  14   6        0.48        5.84      9.99 o
   6  14   6        0.88       -4.25      9.54 o
   7  14   6        8.71       22.18     16.19 o
  -8  15   6        0.01       -9.54     10.96 o
  -7  15   6        0.18        9.39     11.04 o
  -6  15   6       51.17       49.17      5.89 o
  -5  15   6        7.71       13.72      5.38 o
  -4  15   6        5.88        5.86      4.35 o
  -3  15   6        0.01       -0.47      3.66 o
  -2  15   6       98.17       94.24      6.09 o
  -1  15   6        2.63        4.50      3.98 o
   0  15   6        6.65        1.36      3.90 o
   1  15   6       42.63       48.25      4.44 o
   2  15   6        0.33       -3.26      5.29 o
   3  15   6      193.08      213.04     16.37 o
   4  15   6       98.22       90.08     13.37 o
   5  15   6       26.15       30.77     13.47 o
   6  15   6        4.66        0.81     10.71 o
   7  15   6       72.77       88.12     20.37 o
  -7  16   6      228.42      219.17     24.29 o
  -6  16   6       35.63       47.72      5.50 o
  -5  16   6        0.03       -1.03      4.90 o
  -4  16   6      160.40      145.59      7.23 o
  -3  16   6      233.26      190.97      8.05 o
  -2  16   6      593.71      650.55     14.17 o
  -1  16   6     2238.91     2165.79     36.87 o
   0  16   6      203.49      207.35      8.59 o
   1  16   6        0.03        1.62      3.90 o
   2  16   6       99.77      133.61     13.65 o
   3  16   6      183.74      196.16     16.81 o
   4  16   6       16.81       24.75     13.15 o
   5  16   6       14.13       14.03     10.52 o
   6  16   6       16.75       15.37     11.66 o
  -7  17   6       27.35       65.12     14.48 o
  -6  17   6      134.39      154.48     17.23 o
  -5  17   6       13.93       18.15      5.59 o
  -4  17   6       38.57       46.97      8.63 o
  -3  17   6        2.41       -8.51      6.62 o
  -2  17   6     1527.95     1536.47     31.61 o
  -1  17   6       16.38       22.49      6.65 o
   0  17   6        5.41       -0.51      4.57 o
   1  17   6       37.19       27.08      5.42 o
   2  17   6       49.35       60.71     11.45 o
   3  17   6       20.58        5.14     10.03 o
   4  17   6       80.94       95.91     14.01 o
   5  17   6       17.90       12.53     11.17 o
   6  17   6       21.12        2.98     12.07 o
  -6  18   6       70.73       71.81     14.43 o
  -5  18   6        0.02       -3.25      5.00 o
  -4  18   6        8.82        5.08      5.56 o
  -3  18   6       12.36       12.71      9.26 o
  -2  18   6      135.64      130.57     14.85 o
  -1  18   6       21.18       33.21      9.29 o
   0  18   6       34.01       34.59      6.44 o
   1  18   6       33.30       27.42      5.66 o
   2  18   6       28.33       27.70     10.82 o
   3  18   6        0.05       -9.51      9.85 o
   4  18   6        3.08      -13.93      9.29 o
   5  18   6        0.26      -14.36      9.58 o
   6  18   6        0.63       -5.41     12.38 o
  -6  19   6        0.09       13.56     14.23 o
  -5  19   6        0.01       -1.21      5.15 o
  -4  19   6        1.87       -6.55     10.24 o
  -3  19   6        8.99       15.46     12.81 o
  -2  19   6       38.46       32.82     11.29 o
  -1  19   6        7.93       -1.20     10.15 o
   0  19   6       33.14       16.96      6.74 o
   1  19   6        8.59        8.79      8.19 o
   2  19   6       41.78       41.36     11.78 o
   3  19   6       29.16       37.99     12.09 o
   4  19   6        0.01        2.29     10.87 o
   5  19   6        2.55       -4.10     11.81 o
  -5  20   6       13.54       14.79      6.36 o
  -4  20   6       43.01       32.64     10.72 o
  -3  20   6        4.12       -4.06      8.99 o
  -2  20   6       70.16       55.33     15.55 o
  -1  20   6       10.89       15.43     15.76 o
   0  20   6       25.83       16.45      8.07 o
   1  20   6      651.66      652.27     25.01 o
   2  20   6        3.72       -5.53     22.20 o
   3  20   6       15.52        2.68     13.48 o
   4  20   6       95.63      125.67     16.60 o
  -4  21   6       13.32       24.15     17.59 o
  -3  21   6        0.32       -5.79     10.29 o
  -2  21   6       18.56       15.44     12.65 o
  -1  21   6       15.33       25.78     10.31 o
   0  21   6      112.39      144.68     22.14 o
   1  21   6      330.00      403.44     15.05 o
   2  21   6       38.70       28.14     20.16 o
   3  21   6      119.67      135.23     19.97 o
   4  21   6       22.34       32.64     16.20 o
  -3  22   6        1.25      -14.80     10.29 o
  -2  22   6       21.18       33.05     10.52 o
  -1  22   6       38.53       34.81     11.03 o
   0  22   6       66.14       73.86     17.69 o
   1  22   6       17.26       25.92      8.98 o
   2  22   6        8.88        5.40     12.29 o
   3  22   6        1.44        8.07     14.50 o
  -2  23   6        1.96      -12.41      8.79 o
  -1  23   6        6.27       13.35      9.99 o
   0  23   6       18.25       24.55     16.67 o
   1  23   6        0.05       14.28     10.24 o
  -9   0   7        1.22       -1.14     10.00 o
  -7   0   7       19.18       16.49      5.18 o
  -5   0   7        0.24        3.66      4.62 o
  -3   0   7      582.55      636.22     13.38 o
  -1   0   7      438.84      428.39      9.56 o
   1   0   7      267.77      277.16      8.67 o
   3   0   7      352.03      413.64     11.18 o
   5   0   7        7.92       -1.26      3.45 o
   7   0   7       17.63       24.03      8.41 o
   9   0   7       85.88       81.28     15.98 o
 -10   1   7       38.09       37.88      8.65 o
  -9   1   7        5.55       12.43      7.37 o
  -8   1   7        0.23       -2.80      5.10 o
  -7   1   7       86.26       72.57      5.14 o
  -6   1   7     1976.71     2010.75     24.99 o
  -5   1   7     1384.81     1483.71     20.14 o
  -4   1   7      497.09      566.73     10.18 o
  -3   1   7      174.46      185.68      6.02 o
  -2   1   7    10626.60    10270.03    115.30 o
  -1   1   7      683.38      746.27      9.75 o
   0   1   7     3182.99     2960.66     31.17 o
   1   1   7     3746.92     3685.07     42.06 o
   2   1   7      308.89      328.41      6.62 o
   3   1   7     2277.65     2399.84     32.30 o
   4   1   7       83.42       80.23      3.55 o
   5   1   7       18.82       16.68      2.67 o
   6   1   7      242.29      238.40      8.39 o
   7   1   7      211.41      225.78      8.04 o
   8   1   7       62.55       54.06      5.82 o
   9   1   7       55.66       62.26      7.66 o
 -10   2   7        1.04      -10.20      7.22 o
  -9   2   7        9.33        3.97      6.90 o
  -8   2   7       43.67       36.23      8.02 o
  -7   2   7       68.87       54.78      5.26 o
  -6   2   7     1967.25     1917.19     26.00 o
  -5   2   7      703.04      796.14     13.83 o
  -4   2   7     7626.75     7744.89     82.52 o
  -3   2   7       19.01        6.62      3.64 o
  -2   2   7    14439.80    14614.94    137.28 o
  -1   2   7      112.45      135.26      4.20 o
   0   2   7     4632.53     4542.47     48.69 o
   1   2   7      102.24       81.87      3.03 o
   2   2   7     8171.14     8044.64     88.07 o
   3   2   7       36.99       18.49      2.35 o
   4   2   7      373.79      390.15     10.33 o
   5   2   7      126.15      131.30      5.84 o
   6   2   7     1164.78     1228.97     19.68 o
   7   2   7     1391.42     1375.35     25.16 o
   8   2   7      317.28      334.21     11.60 o
   9   2   7       26.40       12.85      7.63 o
 -10   3   7        8.78       10.90      7.39 o
  -9   3   7       51.20       53.36      7.69 o
  -8   3   7       52.11       53.43      7.26 o
  -7   3   7      194.73      190.61      6.94 o
  -6   3   7      583.73      586.38     11.58 o
  -5   3   7      349.88      343.95      8.30 o
  -4   3   7      984.40     1052.30     15.16 o
  -3   3   7      712.09      753.13     11.56 o
  -2   3   7     1572.04     1522.42     18.09 o
  -1   3   7       30.88       22.19      2.21 o
   0   3   7        0.10        0.25      1.56 o
   1   3   7      319.85      309.37      6.13 o
   2   3   7     1827.12     2118.69     25.28 o
   3   3   7     1008.29     1018.11     17.51 o
   4   3   7      135.50      133.01      5.50 o
   5   3   7      139.56      122.49      5.16 o
   6   3   7        1.96        0.26      2.97 o
   7   3   7      405.33      419.67     21.70 o
   8   3   7        4.42       -5.15      8.95 o
   9   3   7      319.11      348.50     19.62 o
 -10   4   7        1.63       -9.19      6.13 o
  -9   4   7        3.25       -1.56      6.10 o
  -8   4   7        0.03        2.13      5.76 o
  -7   4   7       77.27       76.52      5.22 o
  -6   4   7       65.58       57.15      4.63 o
  -5   4   7      202.72      188.36      6.74 o
  -4   4   7        8.94        6.10      2.67 o
  -3   4   7      202.26      202.52      5.60 o
  -2   4   7       47.53       45.78      2.94 o
  -1   4   7       95.60       92.19      3.31 o
   0   4   7      115.76      101.59      4.11 o
   1   4   7        9.55        1.08      2.14 o
   2   4   7      260.12      309.00      7.71 o
   3   4   7        2.21       -0.66      2.24 o
   4   4   7       54.79       63.42      5.02 o
   5   4   7       32.30       29.73      4.88 o
   6   4   7       38.25       33.88      5.39 o
   7   4   7       20.45       46.98     11.37 o
   8   4   7       12.56        2.51      9.66 o
   9   4   7       55.98       76.89     13.00 o
 -10   5   7        3.56      -12.38      8.25 o
  -9   5   7       12.79        3.63      5.72 o
  -8   5   7       44.26       37.65      7.32 o
  -7   5   7        0.74       -2.19      4.15 o
  -6   5   7      423.28      435.47      9.70 o
  -5   5   7      230.69      254.26     11.51 o
  -4   5   7       77.99      106.90      5.52 o
  -3   5   7     2826.34     2860.15     36.18 o
  -2   5   7        0.04        1.51      2.18 o
  -1   5   7      305.11      314.22      6.11 o
   0   5   7       17.99        9.48      2.06 o
   1   5   7     1183.94     1261.80     16.63 o
   2   5   7      873.53      869.73     14.96 o
   3   5   7      168.20      153.37      6.74 o
   4   5   7        0.42        1.96      3.64 o
   5   5   7      374.37      367.04     11.68 o
   6   5   7      522.73      507.26     31.36 o
   7   5   7       11.97       20.53     10.99 o
   8   5   7        0.84      -16.45     16.73 o
   9   5   7        1.25        4.50     10.63 o
  -9   6   7        2.63       10.09      7.97 o
  -8   6   7        0.58       -3.99      4.35 o
  -7   6   7      510.55      495.50     11.55 o
  -6   6   7        8.64        2.61      3.79 o
  -5   6   7      898.26      901.12     15.03 o
  -4   6   7      902.31     1005.69     16.78 o
  -3   6   7     3482.98     3384.23     43.17 o
  -2   6   7      185.51      165.59      6.54 o
  -1   6   7     1369.53     1417.42     18.00 o
   0   6   7     4547.59     4857.15     54.42 o
   1   6   7        1.04       -3.16      2.10 o
   2   6   7      161.16      190.66      6.45 o
   3   6   7       95.35      101.23      5.97 o
   4   6   7     1585.45     1594.59     29.39 o
   5   6   7      445.01      468.75     18.81 o
   6   6   7      162.75      202.16     13.83 o
   7   6   7      126.49      119.27     35.66 o
   8   6   7        9.09      -14.33      9.56 o
   9   6   7       16.70       16.27     12.34 o
  -9   7   7       59.79       49.59      9.30 o
  -8   7   7       12.38       14.44      4.78 o
  -7   7   7       15.31       11.38      4.49 o
  -6   7   7       74.55       87.51      4.97 o
  -5   7   7      466.52      462.30     10.60 o
  -4   7   7      736.84      787.07     14.36 o
  -3   7   7     4849.57     5100.78     66.89 o
  -2   7   7     1017.99     1005.54     16.70 o
  -1   7   7     4004.52     4051.86     53.58 o
   0   7   7     2038.71     2150.92     26.92 o
   1   7   7     4757.28     4874.56     58.98 o
   2   7   7     2470.37     2657.04     49.14 o
   3   7   7        4.49       11.06      3.67 o
   4   7   7      419.74      450.54     16.03 o
   5   7   7      147.48      160.72     10.80 o
   6   7   7      374.37      325.42     18.69 o
   7   7   7       42.90       43.44     13.02 o
   8   7   7        3.76      -11.11     10.99 o
  -9   8   7        7.40       -8.98     12.43 o
  -8   8   7       20.98       16.11      6.34 o
  -7   8   7       12.69        5.73      4.07 o
  -6   8   7       18.66       18.62      3.95 o
  -5   8   7        1.28       -0.70      3.55 o
  -4   8   7        5.62        1.75      3.12 o
  -3   8   7       38.89       37.24      4.41 o
  -2   8   7      173.20      169.28      5.97 o
  -1   8   7       99.43      107.45      5.26 o
   0   8   7      115.33      123.22      7.04 o
   1   8   7      755.83      839.06     18.42 o
   2   8   7        7.74        5.79      5.59 o
   3   8   7      141.85      138.52     10.59 o
   4   8   7        9.76       12.72      6.96 o
   5   8   7       10.91        5.32      6.77 o
   6   8   7       78.12       54.00     10.34 o
   7   8   7       10.32        3.51     30.99 o
   8   8   7        1.75       -4.78     11.62 o
  -9   9   7       58.53       50.79      9.02 o
  -8   9   7        0.70       -1.54      5.44 o
  -7   9   7       96.88      120.10      9.97 o
  -6   9   7       91.25       89.38      4.96 o
  -5   9   7      165.43      171.83      6.71 o
  -4   9   7       68.43       68.34      4.58 o
  -3   9   7        6.40       -1.54      3.06 o
  -2   9   7       29.36       30.42      3.99 o
  -1   9   7       17.97       28.41      3.74 o
   0   9   7      295.56      349.87      8.23 o
   1   9   7     1030.52     1070.31     19.36 o
   2   9   7       95.73      101.55      6.89 o
   3   9   7        0.41       -5.46      8.11 o
   4   9   7      130.87      120.52     13.34 o
   5   9   7      153.80      137.35     14.61 o
   6   9   7       25.51       22.23     10.39 o
   7   9   7       39.93       59.98     14.98 o
   8   9   7       14.33        9.81     13.47 o
  -9  10   7       27.19       20.26      7.53 o
  -8  10   7        0.06       -6.64      5.33 o
  -7  10   7      191.41      183.41      9.88 o
  -6  10   7       20.04       24.71      4.48 o
  -5  10   7      316.36      304.20     10.09 o
  -4  10   7      942.41      988.46     17.24 o
  -3  10   7      392.23      386.31      9.72 o
  -2  10   7      244.68      228.50      7.81 o
  -1  10   7       37.30       39.10      3.66 o
   0  10   7     2465.09     2437.65     32.44 o
   1  10   7      133.67      177.20      7.16 o
   2  10   7      382.20      429.69     17.91 o
   3  10   7        0.09       -4.27      6.62 o
   4  10   7     1094.88     1031.92     31.95 o
   5  10   7        2.96        5.50      8.32 o
   6  10   7      587.05      528.20     24.16 o
   7  10   7        0.68      -23.76     18.07 o
   8  10   7        5.49       -8.95     17.64 o
  -9  11   7       42.60       34.38     17.81 o
  -8  11   7       69.11       64.40     13.13 o
  -7  11   7        2.01       -7.42      5.04 o
  -6  11   7       26.10        5.62      9.98 o
  -5  11   7      275.23      270.02      8.30 o
  -4  11   7        1.64       -0.67      3.32 o
  -3  11   7      704.28      739.96     16.30 o
  -2  11   7      450.75      462.03     10.63 o
  -1  11   7     3881.25     3948.11     53.57 o
   0  11   7      987.17      917.93     15.43 o
   1  11   7      584.56      506.55     12.41 o
   2  11   7      136.43      140.26      9.19 o
   3  11   7      150.63      162.61     13.11 o
   4  11   7     1350.69     1380.63     39.59 o
   5  11   7        5.26       10.98      9.54 o
   6  11   7        4.31       -3.20      9.47 o
   7  11   7       19.35        7.76     13.78 o
   8  11   7       16.81       13.05     15.26 o
  -8  12   7        0.03       -1.66      5.18 o
  -7  12   7       25.60       24.08      5.91 o
  -6  12   7       29.44       30.29      7.60 o
  -5  12   7        7.22        7.00      4.39 o
  -4  12   7       32.61       32.88      4.23 o
  -3  12   7       19.85       13.08      3.70 o
  -2  12   7      331.62      354.77      9.56 o
  -1  12   7       25.66       29.64      4.09 o
   0  12   7       55.04       68.38      5.24 o
   1  12   7      358.70      391.02     11.68 o
   2  12   7        7.52        5.62      5.05 o
   3  12   7       16.58       25.45      9.09 o
   4  12   7       16.61       11.64      9.30 o
   5  12   7        1.79        6.66      9.76 o
   6  12   7       36.60       30.21     11.36 o
   7  12   7        2.39       -3.26     14.14 o
  -8  13   7       13.09       -1.40     10.88 o
  -7  13   7        4.96        6.51      5.40 o
  -6  13   7       17.17       16.32      8.08 o
  -5  13   7       93.31       84.65      6.13 o
  -4  13   7        0.03       -5.37      3.58 o
  -3  13   7        6.74        1.24      3.50 o
  -2  13   7       63.51       66.05      4.83 o
  -1  13   7        0.05       -4.61      3.07 o
   0  13   7        0.48       -0.79      3.68 o
   1  13   7      147.49      144.17      7.13 o
   2  13   7      184.15      182.81     10.38 o
   3  13   7      191.96      189.75     14.72 o
   4  13   7       84.85       83.22     12.51 o
   5  13   7      398.90      430.58     22.50 o
   6  13   7        0.37        1.16      9.61 o
   7  13   7       14.24        3.82     22.20 o
  -8  14   7       12.56        3.90     11.52 o
  -7  14   7       36.89       38.18      7.10 o
  -6  14   7      107.19       90.71      7.71 o
  -5  14   7        6.63        3.75      5.49 o
  -4  14   7       27.77       18.30      4.78 o
  -3  14   7       91.39      107.62      5.86 o
  -2  14   7      805.07      750.00     15.47 o
  -1  14   7      242.51      249.44      7.64 o
   0  14   7       85.68       83.75      5.59 o
   1  14   7       22.42       29.37      4.88 o
   2  14   7      279.54      236.50     12.05 o
   3  14   7      547.51      528.34     23.17 o
   4  14   7      593.38      518.69     23.86 o
   5  14   7       32.87       42.65     13.53 o
   6  14   7        1.98       -6.35     10.66 o
   7  14   7        5.86       -9.43     15.63 o
  -7  15   7       36.98       49.38      7.35 o
  -6  15   7        2.29       -2.94      5.14 o
  -5  15   7      139.57      141.14      9.13 o
  -4  15   7       25.86       15.76      5.15 o
  -3  15   7      503.12      472.17     11.80 o
  -2  15   7        3.92       -5.38      3.93 o
  -1  15   7      776.63      796.86     15.74 o
   0  15   7        2.89       -1.76      3.83 o
   1  15   7      269.33      263.87      8.87 o
   2  15   7      513.85      595.87     24.21 o
   3  15   7      477.11      477.91     22.81 o
   4  15   7        0.69      -12.94      9.30 o
   5  15   7       26.54       31.09     13.25 o
   6  15   7        0.53      -14.25      9.50 o
   7  15   7        0.79      -21.37     14.25 o
  -7  16   7       74.23       62.45     16.84 o
  -6  16   7        4.96        3.99      5.29 o
  -5  16   7        2.21        4.03      5.83 o
  -4  16   7        0.45       -6.54      4.42 o
  -3  16   7      298.46      291.27     10.16 o
  -2  16   7       68.80       78.45      8.39 o
  -1  16   7      569.53      577.51     14.54 o
   0  16   7       10.13        1.04      5.27 o
   1  16   7        4.09       -1.13      4.17 o
   2  16   7        7.60       -1.60     10.57 o
   3  16   7        5.75       -0.06      9.63 o
   4  16   7       32.62       24.92     10.70 o
   5  16   7        8.83        5.02     14.60 o
   6  16   7        2.76       -8.34     11.10 o
  -7  17   7        0.70       -0.23     11.00 o
  -6  17   7       48.17       45.39     10.46 o
  -5  17   7        0.77       10.62      5.75 o
  -4  17   7        0.46       -4.93      4.63 o
  -3  17   7       59.63       62.21      8.81 o
  -2  17   7       16.40       11.82      8.88 o
  -1  17   7       44.49       36.67      7.29 o
   0  17   7       16.65       23.27      7.10 o
   1  17   7        4.44       -6.63      4.42 o
   2  17   7       10.96       -5.45      8.52 o
   3  17   7       50.92       42.72     11.61 o
   4  17   7       17.79        5.83      9.61 o
   5  17   7        2.71        4.93     10.59 o
   6  17   7        7.54       10.94     12.25 o
  -6  18   7       69.97       69.66      9.59 o
  -5  18   7        0.38       -1.47      7.22 o
  -4  18   7       74.74       67.41     10.25 o
  -3  18   7      187.01      186.46     30.35 o
  -2  18   7      761.66      773.74     29.46 o
  -1  18   7       20.57       26.41      9.13 o
   0  18   7        9.93       -7.64      5.09 o
   1  18   7       29.02       38.50      6.01 o
   2  18   7      371.70      408.67     22.00 o
   3  18   7       53.73       29.87     12.19 o
   4  18   7        8.19        4.84     10.50 o
   5  18   7       11.45       13.97     20.18 o
  -6  19   7        5.10       -3.13      8.06 o
  -5  19   7       22.36       23.64      8.59 o
  -4  19   7       37.21       44.24      9.68 o
  -3  19   7       68.58       58.62     12.75 o
  -2  19   7      101.01      135.86     15.44 o
  -1  19   7      224.77      218.64     19.13 o
   0  19   7      129.69      123.58     11.53 o
   1  19   7       18.76       30.28      6.30 o
   2  19   7       30.34       45.63     13.12 o
   3  19   7       23.11       26.74     11.51 o
   4  19   7       22.21        6.09     11.47 o
   5  19   7        0.03       -9.03     13.44 o
  -5  20   7        9.77        6.85      8.34 o
  -4  20   7       63.72       64.52     12.65 o
  -3  20   7       10.72       19.40     10.87 o
  -2  20   7        4.43       22.95     14.48 o
  -1  20   7       29.71       29.49     15.55 o
   0  20   7       26.98       30.56     10.08 o
   1  20   7      123.24      139.22     11.19 o
   2  20   7        0.05        4.51     12.37 o
   3  20   7        6.36       13.58     18.82 o
   4  20   7        7.00       10.92     12.77 o
  -4  21   7        0.27       -8.16      9.61 o
  -3  21   7        0.62       -4.07     11.58 o
  -2  21   7        7.32        7.94     13.40 o
  -1  21   7       37.29       56.42     11.89 o
   0  21   7       53.87       57.92     20.16 o
   1  21   7        9.96        1.58      8.98 o
   2  21   7        2.98      -17.23     12.75 o
   3  21   7       13.35       30.03     24.23 o
  -3  22   7       33.97       40.53     14.91 o
  -2  22   7        0.36        3.40      9.13 o
  -1  22   7       55.89       55.44     12.34 o
   0  22   7       95.48       88.66     12.82 o
   1  22   7        3.75       -3.01     14.41 o
   2  22   7        1.02      -18.83     12.55 o
  -1  23   7       38.57       42.41     11.84 o
   0  23   7      189.23      205.87     17.00 o
 -10   0   8       62.71       78.31     14.65 o
  -8   0   8       26.62       22.69     11.31 o
  -6   0   8     1094.59     1078.03     24.99 o
  -4   0   8      287.61      302.36     10.57 o
  -2   0   8       98.25      101.69      5.22 o
   0   0   8      676.00      597.67     14.11 o
   2   0   8     5811.02     6234.94    104.20 o
   4   0   8       55.49       62.90      5.22 o
   6   0   8     1014.85     1059.94     22.69 o
   8   0   8      116.41      114.79     11.37 o
 -10   1   8       39.56       29.76      9.03 o
  -9   1   8        2.13        4.55      9.44 o
  -8   1   8        2.08        6.34      5.63 o
  -7   1   8      329.83      313.53      9.73 o
  -6   1   8     1316.10     1323.97     17.88 o
  -5   1   8     1724.86     1780.55     23.42 o
  -4   1   8       14.25       13.41      3.04 o
  -3   1   8       20.58       17.23      2.62 o
  -2   1   8      386.31      337.72      6.73 o
  -1   1   8      459.98      477.32      7.91 o
   0   1   8     2549.38     2414.46     27.57 o
   1   1   8     1954.32     1944.06     25.50 o
   2   1   8       59.05       39.79      3.34 o
   3   1   8      602.04      580.69     10.65 o
   4   1   8       16.05       12.30      2.61 o
   5   1   8       92.00       87.01      3.91 o
   6   1   8      645.99      667.85     15.71 o
   7   1   8       26.03       24.81      4.88 o
   8   1   8      169.03      192.17     10.57 o
   9   1   8       33.42       29.28      6.51 o
 -10   2   8        0.01       -5.63      7.48 o
  -9   2   8        6.11        3.64      7.29 o
  -8   2   8        8.60        9.48      5.84 o
  -7   2   8        1.81       -0.73      4.06 o
  -6   2   8      221.14      240.04      7.76 o
  -5   2   8       13.13       13.31      3.71 o
  -4   2   8       95.08       93.86      4.96 o
  -3   2   8       39.12       41.20      3.30 o
  -2   2   8        3.24        1.58      2.13 o
  -1   2   8      109.75      119.32      3.83 o
   0   2   8      149.99      157.07      5.59 o
   1   2   8      368.18      406.08      7.58 o
   2   2   8      601.27      661.78     11.10 o
   3   2   8       84.96       83.81      3.55 o
   4   2   8       37.55       46.29      7.13 o
   5   2   8       80.87       87.36      5.33 o
   6   2   8      317.76      308.63      9.45 o
   7   2   8       94.39       72.80      7.77 o
   8   2   8       22.90       20.82      6.01 o
   9   2   8        2.49       -0.54     13.19 o
 -10   3   8       12.45        1.26      7.61 o
  -9   3   8       18.62       17.41      7.06 o
  -8   3   8      110.41      102.77      9.05 o
  -7   3   8      203.38      207.18      8.36 o
  -6   3   8     1183.81     1170.91     18.96 o
  -5   3   8      328.79      312.96      8.47 o
  -4   3   8      270.19      314.82      8.07 o
  -3   3   8      251.34      286.81      6.83 o
  -2   3   8     2256.96     2279.76     25.76 o
  -1   3   8      446.96      472.55      7.83 o
   0   3   8      674.16      728.93     11.98 o
   1   3   8       41.79       19.76      2.52 o
   2   3   8     9901.28    10515.41    114.70 o
   3   3   8       21.53       18.83      3.16 o
   4   3   8      220.46      267.08      8.04 o
   5   3   8      294.65      295.49      9.50 o
   6   3   8       10.82       14.87      4.40 o
   7   3   8      102.84      106.71     12.98 o
   8   3   8       24.42       24.58     10.25 o
   9   3   8       16.54       -1.26     16.94 o
 -10   4   8        0.03       -5.94      7.04 o
  -9   4   8       17.50       14.21      6.64 o
  -8   4   8       22.42       14.81      6.57 o
  -7   4   8       11.80       10.69      4.41 o
  -6   4   8     1167.78     1201.32     20.46 o
  -5   4   8       76.05       69.46      6.75 o
  -4   4   8       44.19       50.51      4.08 o
  -3   4   8     1293.52     1313.71     17.80 o
  -2   4   8      611.76      584.28     10.24 o
  -1   4   8      256.55      211.31      5.41 o
   0   4   8      980.76     1042.42     15.72 o
   1   4   8      368.87      321.04      6.72 o
   2   4   8      190.51      246.69      5.32 o
   3   4   8      689.95      676.22     13.36 o
   4   4   8     1092.10     1088.19     19.06 o
   5   4   8        0.13        0.19      4.32 o
   6   4   8       64.97       50.16     11.47 o
   7   4   8       45.82       48.86     11.81 o
   8   4   8        0.42        1.27      9.96 o
   9   4   8       88.03      122.40     14.53 o
 -10   5   8       36.76       39.03     19.44 o
  -9   5   8        3.94       -4.11      6.09 o
  -8   5   8        0.00       -7.15      5.85 o
  -7   5   8       64.22       86.22      6.23 o
  -6   5   8      964.05      992.79     18.16 o
  -5   5   8      103.39      105.70      5.48 o
  -4   5   8      301.24      361.89      9.54 o
  -3   5   8     3021.75     3047.94     35.44 o
  -2   5   8        0.91        2.63      2.51 o
  -1   5   8      370.41      390.98      7.60 o
   0   5   8      470.11      568.21      9.79 o
   1   5   8     2006.87     2265.89     27.75 o
   2   5   8      347.58      359.65      8.17 o
   3   5   8       58.88       44.53      3.57 o
   4   5   8      703.30      726.38     16.81 o
   5   5   8      315.93      298.54     10.71 o
   6   5   8     1524.50     1475.64     39.08 o
   7   5   8        0.24      -15.52     10.35 o
   8   5   8        2.38      -17.78     15.98 o
  -9   6   8        1.25        4.16      6.65 o
  -8   6   8       13.05       10.94      6.85 o
  -7   6   8        0.27       -1.00      4.31 o
  -6   6   8       19.06       18.72      4.44 o
  -5   6   8        8.71       10.64      3.47 o
  -4   6   8       54.89       47.94      4.69 o
  -3   6   8       70.49       71.24      4.50 o
  -2   6   8      104.24       98.39      5.30 o
  -1   6   8      131.86      159.39      5.39 o
   0   6   8     1068.90     1103.71     15.67 o
   1   6   8       21.74       28.66      2.88 o
   2   6   8      513.48      512.49     10.57 o
   3   6   8        5.01        8.02      3.60 o
   4   6   8        7.96        1.45      3.81 o
   5   6   8      288.05      284.33     22.80 o
   6   6   8       58.48       56.79     11.31 o
   7   6   8       19.05        6.75     19.62 o
   8   6   8        1.61       -3.86     10.63 o
  -9   7   8       10.96        0.24      7.92 o
  -8   7   8       30.18       31.98      6.73 o
  -7   7   8       94.22       93.47      6.58 o
  -6   7   8       45.11       31.42      4.80 o
  -5   7   8       37.43       40.78      4.55 o
  -4   7   8       37.15       51.97      4.44 o
  -3   7   8     1917.60     2001.11     28.09 o
  -2   7   8     1086.39     1032.61     16.65 o
  -1   7   8     1130.98     1110.40     18.53 o
   0   7   8        0.29        1.16      2.55 o
   1   7   8      213.98      224.01      6.08 o
   2   7   8      171.55      147.39      6.00 o
   3   7   8      608.78      590.32     17.20 o
   4   7   8      502.61      511.32     17.44 o
   5   7   8        8.33        1.06      6.37 o
   6   7   8       34.46       42.81      9.78 o
   7   7   8       21.10       18.22     11.69 o
   8   7   8       13.25       13.72     12.00 o
  -9   8   8       55.50       58.01      9.88 o
  -8   8   8      196.33      196.55      8.15 o
  -7   8   8      509.99      494.95     12.50 o
  -6   8   8      643.20      599.20     13.16 o
  -5   8   8      857.04      875.02     16.02 o
  -4   8   8       82.30      100.57      5.68 o
  -3   8   8        5.19       -1.37      3.14 o
  -2   8   8        0.08        4.76      3.19 o
  -1   8   8        9.15        2.60      2.46 o
   0   8   8      445.13      532.39     11.01 o
   1   8   8      231.52      192.14      5.65 o
   2   8   8       19.87       11.41      2.81 o
   3   8   8      435.67      407.81     13.36 o
   4   8   8      221.13      235.13     14.08 o
   5   8   8      197.41      176.78     13.91 o
   6   8   8      147.80      119.15     12.77 o
   7   8   8       16.61       10.75     11.53 o
   8   8   8        7.20       18.98     12.62 o
  -9   9   8      121.82      151.94     12.52 o
  -8   9   8        5.64       14.58      8.07 o
  -7   9   8        3.70        3.23      4.38 o
  -6   9   8      137.01      148.92      7.49 o
  -5   9   8      116.96      116.11      6.13 o
  -4   9   8       62.69       72.43      5.25 o
  -3   9   8       50.76       58.21      5.20 o
  -2   9   8     3921.81     3970.33     50.32 o
  -1   9   8       26.30       21.42      3.01 o
   0   9   8      233.30      231.06      7.26 o
   1   9   8     5730.56     5969.48     83.76 o
   2   9   8     1598.88     1673.01     36.11 o
   3   9   8      131.01      107.74     10.76 o
   4   9   8       80.43       96.93     11.29 o
   5   9   8      218.88      198.33     14.77 o
   6   9   8      241.06      227.80     16.20 o
   7   9   8        0.44        4.04     11.71 o
   8   9   8        8.91        1.67     12.44 o
  -9  10   8        7.92       14.84      7.88 o
  -8  10   8        4.74       -1.76      7.12 o
  -7  10   8        1.96       -6.07      4.04 o
  -6  10   8       13.27       16.49      4.85 o
  -5  10   8        0.01       -4.44      3.83 o
  -4  10   8      310.31      323.88      9.00 o
  -3  10   8       17.29       18.32      3.80 o
  -2  10   8      685.72      709.39     13.61 o
  -1  10   8      341.99      358.21      9.95 o
   0  10   8        4.74        9.96      3.39 o
   1  10   8      510.16      559.75     13.17 o
   2  10   8       15.46       11.66      4.89 o
   3  10   8        1.23        0.94      6.82 o
   4  10   8        2.28        2.52      8.30 o
   5  10   8       72.97       61.72     11.32 o
   6  10   8      114.44      105.13     13.48 o
   7  10   8        8.33        6.65     12.90 o
   8  10   8        3.09       -2.93     12.50 o
  -9  11   8        5.01        7.09      7.46 o
  -8  11   8        5.71        3.63      7.44 o
  -7  11   8       54.16       54.09      8.14 o
  -6  11   8        0.01       -6.21      4.60 o
  -5  11   8        5.65        0.50      3.94 o
  -4  11   8        3.88        7.23      3.72 o
  -3  11   8       10.39        6.07      3.75 o
  -2  11   8       83.80       81.47      5.29 o
  -1  11   8       30.04       30.04      4.02 o
   0  11   8       25.87       41.46      4.15 o
   1  11   8       90.22      104.91      6.48 o
   2  11   8        4.33       -3.25      7.34 o
   3  11   8       74.44       70.06     18.18 o
   4  11   8      367.66      319.85     26.07 o
   5  11   8      196.91      202.45     15.92 o
   6  11   8       32.48       36.44     10.93 o
   7  11   8        5.43       -1.87     14.21 o
   8  11   8       13.68       16.86     15.17 o
  -8  12   8        8.24        4.27      8.33 o
  -7  12   8       39.33       18.95      6.23 o
  -6  12   8        2.31       -5.24      3.49 o
  -5  12   8        1.11       -1.10      4.33 o
  -4  12   8      129.03      139.42      6.86 o
  -3  12   8      125.03      114.04      6.26 o
  -2  12   8      573.24      579.19     12.49 o
  -1  12   8       71.26       74.47      5.06 o
   0  12   8       21.40       31.80      5.05 o
   1  12   8     1353.00     1452.74     26.29 o
   2  12   8        7.37       14.70      5.59 o
   3  12   8      397.63      378.34     19.41 o
   4  12   8      196.93      221.72     19.07 o
   5  12   8      813.74      813.51     39.01 o
   6  12   8        7.79       15.62     10.75 o
   7  12   8       22.80       28.74     30.45 o
  -8  13   8       73.92       70.47     12.83 o
  -7  13   8        0.83       11.00      5.86 o
  -6  13   8        7.73       -0.57      5.68 o
  -5  13   8      368.29      335.93     11.23 o
  -4  13   8       37.56       43.38      4.87 o
  -3  13   8        0.12       -5.03      3.35 o
  -2  13   8     1735.30     1639.53     25.14 o
  -1  13   8      265.76      278.82      8.63 o
   0  13   8      278.25      271.79      9.92 o
   1  13   8        1.68        8.53      4.36 o
   2  13   8       65.21       46.03      6.95 o
   3  13   8      490.89      528.41     23.81 o
   4  13   8        1.47       -4.81      8.52 o
   5  13   8      353.92      403.21     33.51 o
   6  13   8      254.56      238.84     18.83 o
   7  13   8       52.30       27.90     20.27 o
  -8  14   8        0.84        4.12      6.26 o
  -7  14   8        5.63       13.08      5.99 o
  -6  14   8       45.86       41.43      7.07 o
  -5  14   8        0.21       -0.34      4.72 o
  -4  14   8        0.06       -6.25      4.17 o
  -3  14   8       23.25       25.84      4.61 o
  -2  14   8      495.88      465.08     11.83 o
  -1  14   8      102.53      105.17      6.85 o
   0  14   8        7.59        4.75      4.47 o
   1  14   8       20.74       13.00      4.71 o
   2  14   8       96.06       99.52      9.18 o
   3  14   8       28.94       18.91     10.11 o
   4  14   8        7.34       -8.96      8.96 o
   5  14   8       31.40       36.88     11.75 o
   6  14   8       29.93       17.18     11.21 o
   7  14   8        0.99      -13.68     19.19 o
  -7  15   8        5.90        4.88      5.60 o
  -6  15   8        9.91        3.91      6.12 o
  -5  15   8        6.75        3.51      7.14 o
  -4  15   8       26.92       19.38      7.11 o
  -3  15   8        8.88        3.99      4.95 o
  -2  15   8       49.59       23.43      5.62 o
  -1  15   8       59.91       49.53      5.85 o
   0  15   8       15.40       16.57      4.83 o
   1  15   8        6.42        7.72      6.22 o
   2  15   8      156.15      170.16     14.80 o
   3  15   8       40.38       43.83     21.43 o
   4  15   8        1.25       14.76      9.94 o
   5  15   8       36.98       30.90     11.45 o
   6  15   8        4.78        5.06     16.26 o
  -7  16   8      261.93      268.78     11.59 o
  -6  16   8       39.27       45.60      8.67 o
  -5  16   8       79.73       87.23      9.91 o
  -4  16   8       11.14        1.66      6.73 o
  -3  16   8     1360.34     1408.07     30.38 o
  -2  16   8      151.12      149.37      8.80 o
  -1  16   8     1351.02     1311.81     28.41 o
   0  16   8       14.30        6.34      5.50 o
   1  16   8        1.90       -5.32      4.58 o
   2  16   8      261.61      261.57     18.04 o
   3  16   8        0.03      -12.79      8.53 o
   4  16   8       14.42       21.00     11.35 o
   5  16   8       18.93       18.38     11.64 o
   6  16   8        0.07       -9.38     11.11 o
  -7  17   8        2.15       -3.33      6.08 o
  -6  17   8      173.09      180.14     16.84 o
  -5  17   8        0.03        2.81      6.85 o
  -4  17   8       30.39       16.94      7.37 o
  -3  17   8      111.92       89.33     15.57 o
  -2  17   8      503.18      496.10     21.77 o
  -1  17   8        6.41       -0.82      6.08 o
   0  17   8      147.02      135.38     12.78 o
   1  17   8       58.27       29.59      7.65 o
   2  17   8       77.02      103.66     13.70 o
   3  17   8       11.74        1.63      9.67 o
   4  17   8       20.85       -8.14      9.93 o
   5  17   8       58.21       77.73     14.83 o
  -6  18   8        1.47       -1.72      7.29 o
  -5  18   8       13.10       26.73      8.99 o
  -4  18   8       31.84       25.52      9.13 o
  -3  18   8       46.72       42.80      9.62 o
  -2  18   8      511.00      521.67     49.91 o
  -1  18   8       16.82       28.96     12.12 o
   0  18   8        0.66       -0.63      6.52 o
   1  18   8       33.25       21.82      6.26 o
   2  18   8        0.19      -12.73      9.82 o
   3  18   8        5.50       -7.58     10.25 o
   4  18   8        2.73      -14.38      9.59 o
   5  18   8        0.04      -12.92     11.37 o
  -5  19   8        6.90        7.53      8.36 o
  -4  19   8        2.00        3.08      8.21 o
  -3  19   8       15.37       22.67     14.85 o
  -2  19   8       43.29       56.62     17.59 o
  -1  19   8        4.97       10.98     11.30 o
   0  19   8        7.19       16.58      8.18 o
   1  19   8       27.52       21.92      8.96 o
   2  19   8        5.44        3.73     10.99 o
   3  19   8       23.58       10.82     13.02 o
   4  19   8        2.64       -4.30     11.60 o
  -5  20   8       13.50       19.38      9.49 o
  -4  20   8      202.52      229.40     19.25 o
  -3  20   8      115.76      105.63     18.23 o
  -2  20   8       66.76       95.87     19.30 o
  -1  20   8      229.30      210.18     25.95 o
   0  20   8       42.46       60.11     10.34 o
   1  20   8      142.92      163.78     11.47 o
   2  20   8       29.40        9.62     16.35 o
   3  20   8       51.66       43.25     16.81 o
   4  20   8        3.73      -17.03     11.35 o
  -4  21   8      139.33      149.91     20.27 o
  -3  21   8       57.16       54.15     16.19 o
  -2  21   8       54.08       50.08     16.84 o
  -1  21   8       72.41       64.82     12.22 o
   0  21   8       34.32       23.90      9.21 o
   1  21   8       11.13        9.94      8.33 o
   2  21   8        3.21        6.10     13.63 o
   3  21   8        3.85      -20.35     13.57 o
  -3  22   8       18.83       12.98     13.51 o
  -2  22   8        1.72       -1.82     13.40 o
  -1  22   8        3.26       13.43     10.88 o
   0  22   8       39.76       38.89     10.81 o
   1  22   8        9.18       22.43      7.53 o
   2  22   8        2.99       10.17     14.09 o
  -9   0   9        2.06        5.72     10.67 o
  -7   0   9       51.78       59.66      7.96 o
  -5   0   9      100.53      107.78      7.72 o
  -3   0   9        3.08        4.81      3.59 o
  -1   0   9      158.84      150.54      6.58 o
   1   0   9        3.86        1.17      3.32 o
   3   0   9       94.20      100.81      5.99 o
   5   0   9      115.61      106.51      6.70 o
   7   0   9        8.92      -14.96      9.97 o
 -10   1   9       45.39       41.60      9.48 o
  -9   1   9        0.01       -6.56      7.35 o
  -8   1   9       14.14       21.65      6.43 o
  -7   1   9      453.14      443.94     11.64 o
  -6   1   9      424.94      429.03     10.56 o
  -5   1   9      726.46      725.26     13.05 o
  -4   1   9      551.80      569.57     11.30 o
  -3   1   9     1970.79     1964.09     25.29 o
  -2   1   9     2583.47     2659.09     36.62 o
  -1   1   9      973.06      996.28     15.04 o
   0   1   9      681.69      649.99     14.74 o
   1   1   9     1217.17     1285.82     19.85 o
   2   1   9      969.27     1018.26     16.49 o
   3   1   9       12.65       14.56      2.59 o
   4   1   9       25.44       31.14      3.21 o
   5   1   9      135.09      125.26      4.70 o
   6   1   9      397.22      444.60     14.13 o
   7   1   9        1.73       -1.49      4.22 o
   8   1   9       40.60       41.44     12.67 o
 -10   2   9        3.66       12.87      8.19 o
  -9   2   9       74.32       58.25      9.18 o
  -8   2   9       71.27       71.90      9.17 o
  -7   2   9      797.93      779.70     16.38 o
  -6   2   9      982.35      972.03     16.27 o
  -5   2   9      784.66      890.22     15.46 o
  -4   2   9      567.08      582.37     11.40 o
  -3   2   9      411.92      411.06      8.59 o
  -2   2   9      295.38      259.40      6.22 o
  -1   2   9      846.61      741.79     13.97 o
   0   2   9     6525.17     6057.10     68.17 o
   1   2   9     8448.14     9063.04    105.89 o
   2   2   9     3591.36     3613.46     44.66 o
   3   2   9     1705.66     1787.74     23.91 o
   4   2   9       68.35       80.36      4.45 o
   5   2   9      423.53      392.68     10.48 o
   6   2   9      451.59      469.23     14.62 o
   7   2   9       58.42       45.32      5.76 o
   8   2   9        2.32        3.45      5.30 o
 -10   3   9        1.02       -7.06      7.42 o
  -9   3   9       33.14       30.30      7.84 o
  -8   3   9      137.73      125.25      8.87 o
  -7   3   9      505.24      489.96     12.74 o
  -6   3   9     1741.11     1741.96     25.52 o
  -5   3   9     1163.18     1126.18     18.01 o
  -4   3   9      204.38      193.99      6.53 o
  -3   3   9      495.64      546.14     10.01 o
  -2   3   9       36.26       35.84      3.08 o
  -1   3   9      310.66      299.40      7.13 o
   0   3   9      129.66      154.46      6.42 o
   1   3   9      388.74      401.66      8.52 o
   2   3   9      780.67      849.55     13.39 o
   3   3   9     1377.48     1305.54     18.25 o
   4   3   9      194.04      195.28     12.56 o
   5   3   9       24.93       19.03      5.75 o
   6   3   9      635.01      613.33     15.23 o
   7   3   9       87.99       81.85     12.12 o
   8   3   9       12.54      -10.31     17.53 o
 -10   4   9        0.85       10.01     10.92 o
  -9   4   9        4.63       -4.66      6.74 o
  -8   4   9        4.16       -9.38      6.26 o
  -7   4   9        2.76       -2.63      4.48 o
  -6   4   9        5.91        9.80      5.92 o
  -5   4   9        1.33       -3.41      3.50 o
  -4   4   9        4.67        1.79      3.18 o
  -3   4   9        2.15        5.48      2.90 o
  -2   4   9       86.24       84.27      4.26 o
  -1   4   9      117.85      105.11      4.39 o
   0   4   9        0.01       -2.04      1.94 o
   1   4   9      111.54       99.99      4.43 o
   2   4   9       19.82       19.53      2.69 o
   3   4   9        5.26        5.20      3.20 o
   4   4   9        9.32        4.68      3.31 o
   5   4   9        1.20        7.98      4.81 o
   6   4   9        8.86        8.90     16.14 o
   7   4   9        1.67      -11.43      9.43 o
   8   4   9        6.48        3.08      9.43 o
  -9   5   9       13.98        5.80      6.89 o
  -8   5   9        0.06        3.93      6.36 o
  -7   5   9       21.05       35.22      5.88 o
  -6   5   9      461.69      494.87     13.46 o
  -5   5   9      111.79      120.00      6.28 o
  -4   5   9       73.37       99.30      5.50 o
  -3   5   9      105.00      103.31      5.55 o
  -2   5   9       26.51       39.06      3.53 o
  -1   5   9      832.36      734.19     13.62 o
   0   5   9       20.36       15.31      2.98 o
   1   5   9     3263.69     3636.74     45.19 o
   2   5   9      226.08      224.15      7.03 o
   3   5   9      195.58      184.62      7.93 o
   4   5   9      264.01      305.26     10.73 o
   5   5   9      243.19      234.66     10.03 o
   6   5   9      287.08      268.91     19.36 o
   7   5   9       13.84        6.72     10.91 o
   8   5   9        0.52       -5.53     10.35 o
  -9   6   9       79.84       87.93     10.53 o
  -8   6   9       79.96       81.60      8.61 o
  -7   6   9        8.56        1.41      4.95 o
  -6   6   9       44.80       51.56      5.92 o
  -5   6   9       10.40       13.82      4.06 o
  -4   6   9        9.04        9.20      4.58 o
  -3   6   9     7707.56     7593.39     85.94 o
  -2   6   9      340.87      391.89     11.77 o
  -1   6   9      113.06      130.17      4.95 o
   0   6   9     1633.78     1666.84     22.08 o
   1   6   9     5567.38     5794.63     69.57 o
   2   6   9      145.73      135.10      7.10 o
   3   6   9      294.57      302.52     10.38 o
   4   6   9        0.26       -3.45      4.02 o
   5   6   9      173.76      178.99     11.44 o
   6   6   9       27.82       48.29     15.12 o
   7   6   9       88.69       70.45     13.79 o
   8   6   9       41.42       31.76     13.22 o
  -9   7   9      160.39      161.62     15.36 o
  -8   7   9       54.83       46.34      7.60 o
  -7   7   9      435.79      417.32     13.03 o
  -6   7   9      127.29      104.46      6.51 o
  -5   7   9       61.02       56.88      5.65 o
  -4   7   9      103.12      112.55      6.40 o
  -3   7   9        3.77        5.24      3.96 o
  -2   7   9     2649.64     2519.31     31.98 o
  -1   7   9     1039.93     1110.90     21.04 o
   0   7   9       21.37       18.36      2.92 o
   1   7   9      223.25      232.99      6.29 o
   2   7   9      108.79       84.16      5.12 o
   3   7   9      162.16      155.84      8.74 o
   4   7   9      274.75      277.22     12.81 o
   5   7   9      296.23      279.52     16.55 o
   6   7   9        0.15       14.68     11.23 o
   7   7   9       38.72       63.74     19.52 o
   8   7   9        8.93        3.50     11.81 o
  -9   8   9        6.87       -1.06     11.18 o
  -8   8   9       33.63       35.95      7.05 o
  -7   8   9        0.55        1.73      5.15 o
  -6   8   9       25.35       28.98      6.60 o
  -5   8   9        2.43        6.45      3.75 o
  -4   8   9       10.96        1.09      3.27 o
  -3   8   9       15.43       12.76      3.77 o
  -2   8   9      101.15       93.60      5.22 o
  -1   8   9       53.64       57.82      4.76 o
   0   8   9       78.71       69.76      4.54 o
   1   8   9       16.67       15.49      3.63 o
   2   8   9      456.89      418.60     11.06 o
   3   8   9        1.03       -2.43      4.19 o
   4   8   9        0.11       -3.41      6.78 o
   5   8   9       49.75       51.39     10.29 o
   6   8   9       49.65       43.04     13.46 o
   7   8   9       17.76        6.04     11.71 o
   8   8   9       21.50       30.61     20.54 o
  -9   9   9       15.73       22.70      8.73 o
  -8   9   9        5.25        8.61      5.84 o
  -7   9   9       18.62       16.47      5.48 o
  -6   9   9      236.67      254.21      9.57 o
  -5   9   9      123.41      128.96      7.17 o
  -4   9   9      168.59      166.70      6.96 o
  -3   9   9      648.92      670.77     13.61 o
  -2   9   9       35.54       44.42      4.63 o
  -1   9   9      229.13      250.19      8.24 o
   0   9   9       10.34        2.81      3.40 o
   1   9   9      380.19      380.92      8.94 o
   2   9   9       25.20       35.99      5.13 o
   3   9   9       23.63       29.91     12.58 o
   4   9   9       12.06        3.56      7.88 o
   5   9   9       47.18       33.95     10.66 o
   6   9   9       33.62       28.75     13.84 o
   7   9   9        4.65      -10.25     11.04 o
   8   9   9        1.85       -6.09     12.35 o
  -9  10   9       25.61       26.86      9.06 o
  -8  10   9       23.28       20.53      8.19 o
  -7  10   9       85.62       77.17      7.20 o
  -6  10   9       28.94       30.25      5.44 o
  -5  10   9       84.69       78.87      5.86 o
  -4  10   9      986.98     1090.85     19.23 o
  -3  10   9     1311.41     1314.85     22.93 o
  -2  10   9     2528.97     2644.56     36.07 o
  -1  10   9        6.67       18.44      3.77 o
   0  10   9       95.49       89.80      5.19 o
   1  10   9        5.04        4.27      3.50 o
   2  10   9      271.82      266.78     11.58 o
   3  10   9       70.84       58.33     10.02 o
   4  10   9       65.24       43.51     10.19 o
   5  10   9      288.22      248.75     25.34 o
   6  10   9        1.68        3.50      8.72 o
   7  10   9       78.68      104.21     17.49 o
  -8  11   9       19.63       24.90     10.70 o
  -7  11   9       23.32       22.84      4.89 o
  -6  11   9      114.99      130.56      8.57 o
  -5  11   9        0.43       -1.94      4.11 o
  -4  11   9        0.32       -3.19      3.31 o
  -3  11   9        7.92        6.54      3.66 o
  -2  11   9      126.39      120.50      6.16 o
  -1  11   9       90.08       74.88      5.08 o
   0  11   9      558.13      554.96     12.35 o
   1  11   9      144.73      109.51      6.44 o
   2  11   9       44.82       43.43      6.65 o
   3  11   9       35.20       26.60      8.99 o
   4  11   9       50.05       36.68     14.31 o
   5  11   9       33.22       31.05     10.64 o
   6  11   9        1.69        1.60     12.49 o
   7  11   9       58.06       83.17     17.67 o
  -8  12   9        1.22       -2.93      7.33 o
  -7  12   9        0.73       -3.48      8.42 o
  -6  12   9       19.74       16.32      5.36 o
  -5  12   9       41.78       39.77      5.57 o
  -4  12   9        2.05        1.09      3.91 o
  -3  12   9       16.70       17.42      3.92 o
  -2  12   9       19.15       23.80      4.65 o
  -1  12   9      223.92      226.12      7.87 o
   0  12   9      104.15      117.60      6.11 o
   1  12   9        6.51        7.84      4.26 o
   2  12   9        5.82       -0.99      8.95 o
   3  12   9        0.01       -1.89      8.69 o
   4  12   9        0.29       -7.13      8.58 o
   5  12   9        6.68        7.79      9.63 o
   6  12   9       23.56       27.38     14.72 o
   7  12   9        1.29        3.13     14.13 o
  -8  13   9       19.56       22.59      8.19 o
  -7  13   9       24.90       24.35      8.27 o
  -6  13   9        2.37       -7.11      4.74 o
  -5  13   9        0.51        2.96      5.03 o
  -4  13   9        3.26       -2.01      4.09 o
  -3  13   9       44.17       36.97      4.96 o
  -2  13   9      229.00      224.52      8.29 o
  -1  13   9       51.15       51.49      5.09 o
   0  13   9        1.42       -0.02      4.33 o
   1  13   9       10.33        7.49      4.36 o
   2  13   9      751.80      777.47     22.44 o
   3  13   9      482.88      480.41     22.48 o
   4  13   9        0.66       -5.71     10.32 o
   5  13   9       57.20       30.66     11.16 o
   6  13   9        0.82       -0.08     13.94 o
   7  13   9        0.98        3.95     22.14 o
  -8  14   9        7.50       11.93     11.65 o
  -7  14   9        3.08        0.38      7.25 o
  -6  14   9      123.17      129.36     11.39 o
  -5  14   9       69.76       85.99      8.57 o
  -4  14   9       15.50        0.89      5.49 o
  -3  14   9       57.41       82.91      6.75 o
  -2  14   9     1190.51     1201.56     20.84 o
  -1  14   9       29.99       38.53      5.06 o
   0  14   9        0.03       -2.26      4.64 o
   1  14   9       20.25       19.76      8.27 o
   2  14   9      809.81      830.83     30.28 o
   3  14   9      119.02       91.33     12.92 o
   4  14   9        0.91       11.70      9.93 o
   5  14   9       80.71       79.36     13.40 o
   6  14   9       36.41       34.42     15.54 o
  -7  15   9       18.45        2.01      7.62 o
  -6  15   9        8.10        0.48      7.21 o
  -5  15   9       30.89       31.02      8.56 o
  -4  15   9       44.29       50.55      8.44 o
  -3  15   9      200.88      172.95     10.27 o
  -2  15   9        0.01        3.69      5.28 o
  -1  15   9      154.48      132.17      6.99 o
   0  15   9      428.58      446.72     16.55 o
   1  15   9       36.56       41.65      7.27 o
   2  15   9      142.09      214.91     16.50 o
   3  15   9       99.08       80.62     12.54 o
   4  15   9        2.10        0.46     10.29 o
   5  15   9       31.78       21.14     12.28 o
   6  15   9       41.83       24.02     16.76 o
  -7  16   9       15.25       17.25      8.06 o
  -6  16   9        3.50       -3.26      7.37 o
  -5  16   9        1.02        5.74      7.09 o
  -4  16   9        7.68       14.93      7.25 o
  -3  16   9      472.01      545.00     17.67 o
  -2  16   9       11.24       16.01      6.51 o
  -1  16   9      424.49      445.53     15.63 o
   0  16   9       49.62       47.05     14.25 o
   1  16   9        2.44        6.92      4.82 o
   2  16   9      119.33       82.05     13.00 o
   3  16   9        7.83       19.30     10.61 o
   4  16   9       36.68       38.38     12.13 o
   5  16   9        2.06       -0.32     12.34 o
   6  16   9        3.69       29.67     18.02 o
  -6  17   9        6.59       13.94      8.05 o
  -5  17   9        6.45        8.76      7.89 o
  -4  17   9       14.03       26.36     11.71 o
  -3  17   9      248.79      227.28     15.48 o
  -2  17   9       77.80      105.50     10.09 o
  -1  17   9       16.98       16.21     10.84 o
   0  17   9        7.70       12.24      6.68 o
   1  17   9       75.21       76.40      6.86 o
   2  17   9      177.05      142.49     15.45 o
   3  17   9       50.07       66.31     12.97 o
   4  17   9        0.13       -7.22      9.86 o
   5  17   9        5.21        8.54     11.87 o
  -6  18   9        6.79       12.18      8.78 o
  -5  18   9       28.72       23.77      9.52 o
  -4  18   9       38.36       22.56      9.07 o
  -3  18   9      294.88      276.26     23.69 o
  -2  18   9      899.60      857.82     29.85 o
  -1  18   9       26.95       36.33     13.02 o
   0  18   9        0.52        1.50      7.85 o
   1  18   9       14.98        2.20      4.93 o
   2  18   9        8.59        4.36     10.25 o
   3  18   9      142.99      186.11     17.80 o
   4  18   9        1.76      -12.62     10.72 o
   5  18   9       26.90        9.86     12.32 o
  -5  19   9      149.33      170.17     14.58 o
  -4  19   9        5.84       10.26     12.37 o
  -3  19   9        0.03       -3.15     11.26 o
  -2  19   9       20.95       56.51     17.37 o
  -1  19   9       27.83       40.62     13.06 o
   0  19   9       12.23       12.31     15.23 o
   1  19   9       50.74       40.13      6.81 o
   2  19   9      226.95      274.32     19.92 o
   3  19   9       22.49       36.33     12.80 o
   4  19   9       19.33        6.46     11.74 o
  -4  20   9      259.76      289.92     27.44 o
  -3  20   9        3.60        5.36     13.30 o
  -2  20   9       60.88       92.65     19.62 o
  -1  20   9        0.58       -4.83     14.69 o
   0  20   9        5.05        0.31      8.01 o
   1  20   9        1.05        4.72      5.40 o
   2  20   9       20.75       13.25     14.48 o
   3  20   9        7.64       -5.60     13.36 o
  -4  21   9        6.30       18.55     14.48 o
  -3  21   9       48.07       37.85     15.76 o
  -2  21   9        0.01        4.18     13.51 o
  -1  21   9        4.29      -15.55     13.40 o
   0  21   9        0.26        3.13      8.27 o
   1  21   9        6.43       13.88     10.82 o
   2  21   9        0.23       22.77     25.95 o
  -2  22   9        4.92       -7.08     13.30 o
  -1  22   9        2.89       -7.07      9.08 o
   0  22   9      144.53      160.26     50.51 o
   1  22   9       47.51       54.97      8.37 o
 -10   0  10       53.59       51.93     17.91 o
  -8   0  10      343.39      315.93     17.90 o
  -6   0  10      543.87      586.32     17.69 o
  -4   0  10     1332.90     1187.83     27.70 o
  -2   0  10     1379.88     1452.62     33.65 o
   0   0  10    13776.65    13382.12    230.33 o
   2   0  10     2479.48     2473.89     52.64 o
   4   0  10      403.49      405.68     12.50 o
   6   0  10     2550.14     2707.42     55.66 o
   8   0  10       14.73       21.66     11.80 o
 -10   1  10       19.79       19.21      9.10 o
  -9   1  10        0.15       -8.13      7.46 o
  -8   1  10        4.99        5.78      6.21 o
  -7   1  10      643.03      631.37     14.91 o
  -6   1  10     2081.66     2190.41     30.66 o
  -5   1  10      509.49      494.06     11.46 o
  -4   1  10     2121.05     2123.32     28.54 o
  -3   1  10      778.38      793.53     13.55 o
  -2   1  10     3221.59     3282.62     55.57 o
  -1   1  10      843.91      855.86     13.61 o
   0   1  10      636.65      680.83     12.16 o
   1   1  10       21.63       25.12      5.11 o
   2   1  10       56.03       58.35      4.08 o
   3   1  10      182.16      192.99      6.27 o
   4   1  10     1135.73     1086.70     16.48 o
   5   1  10      568.14      555.39     10.50 o
   6   1  10      751.01      770.47     19.17 o
   7   1  10       44.48       35.35      4.90 o
   8   1  10       46.94       37.79      6.69 o
 -10   2  10        0.15       -2.40     11.33 o
  -9   2  10        1.93        0.82      6.83 o
  -8   2  10        9.64        7.56      6.27 o
  -7   2  10        5.37        3.17      4.90 o
  -6   2  10      132.17      140.32      7.03 o
  -5   2  10       61.53       60.55      5.46 o
  -4   2  10        1.49        8.31      3.54 o
  -3   2  10       59.99       66.03      4.23 o
  -2   2  10       10.22       11.70      2.86 o
  -1   2  10      360.24      362.14      8.14 o
   0   2  10        0.70       -0.38      2.79 o
   1   2  10      394.91      472.38     16.34 o
   2   2  10        5.95        4.14      2.59 o
   3   2  10      145.84      136.86      4.95 o
   4   2  10      342.51      348.52      9.88 o
   5   2  10       19.55       22.22      4.76 o
   6   2  10        0.34        1.76      5.53 o
   7   2  10        0.60       -6.56      4.37 o
   8   2  10        6.70       -3.04      5.14 o
  -9   3  10       57.70       61.02      9.06 o
  -8   3  10       40.23       48.65      7.53 o
  -7   3  10        4.23        7.44      5.03 o
  -6   3  10      639.78      656.43     13.82 o
  -5   3  10       32.08       35.69      4.52 o
  -4   3  10      539.20      562.87     13.01 o
  -3   3  10      212.65      234.16      7.35 o
  -2   3  10      243.37      262.44      7.06 o
  -1   3  10       15.85        8.34      2.68 o
   0   3  10      998.04     1131.11     17.49 o
   1   3  10      419.51      478.97      9.80 o
   2   3  10      620.10      629.49     11.22 o
   3   3  10      528.77      538.94      9.85 o
   4   3  10        9.55        6.95      3.82 o
   5   3  10      641.74      628.93     15.43 o
   6   3  10       35.93       43.90      5.27 o
   7   3  10       17.04        8.43     21.88 o
   8   3  10        1.95      -15.88     15.44 o
  -9   4  10      108.46      105.57     10.23 o
  -8   4  10      271.63      291.97     13.55 o
  -7   4  10      151.21      127.26      9.86 o
  -6   4  10      580.15      627.36     17.14 o
  -5   4  10        5.17       10.25      4.01 o
  -4   4  10      364.60      343.52      9.52 o
  -3   4  10      383.64      419.23     11.76 o
  -2   4  10      325.34      369.57      8.99 o
  -1   4  10      146.71      136.78      5.02 o
   0   4  10      154.81      188.02      6.15 o
   1   4  10     5129.11     5073.95     61.67 o
   2   4  10     1568.40     1492.99     21.11 o
   3   4  10     1844.67     1874.32     38.25 o
   4   4  10      190.08      215.29      7.80 o
   5   4  10       22.58       27.72      4.30 o
   6   4  10      215.88      223.39     19.78 o
   7   4  10       16.24        2.44     10.11 o
   8   4  10        0.02       15.56     16.94 o
  -9   5  10       21.08       12.93      7.29 o
  -8   5  10      344.17      370.34     14.93 o
  -7   5  10      223.89      180.08     11.11 o
  -6   5  10      174.38      201.28      8.47 o
  -5   5  10       26.21       25.89      4.64 o
  -4   5  10       93.92      118.28      6.15 o
  -3   5  10     1564.64     1500.54     21.61 o
  -2   5  10      149.87      157.84      6.83 o
  -1   5  10       81.75       62.39      5.34 o
   0   5  10      131.54      112.40      5.82 o
   1   5  10      770.31      886.64     14.48 o
   2   5  10       14.12        8.36      2.62 o
   3   5  10      330.62      346.51      9.70 o
   4   5  10        0.26        3.08      3.17 o
   5   5  10      774.51      708.67     24.68 o
   6   5  10      130.63      150.92     15.80 o
   7   5  10        1.16        1.13     10.10 o
   8   5  10       18.91       31.85     14.64 o
  -9   6  10       29.77       33.47      8.05 o
  -8   6  10        4.10        6.24      7.07 o
  -7   6  10        4.29        0.98      6.63 o
  -6   6  10        6.47        2.74      4.57 o
  -5   6  10        7.02        6.67      4.16 o
  -4   6  10      215.58      229.62      8.39 o
  -3   6  10       15.92       17.52      3.71 o
  -2   6  10      102.03      103.56      5.07 o
  -1   6  10      241.74      237.18      7.18 o
   0   6  10        5.26        2.37      2.58 o
   1   6  10       11.25       15.97      3.08 o
   2   6  10       84.62      103.17      5.00 o
   3   6  10       25.11       23.00      3.71 o
   4   6  10       31.51       21.65      5.18 o
   5   6  10      435.15      450.94     20.28 o
   6   6  10      199.88      222.79     18.53 o
   7   6  10        3.58       -2.09     10.78 o
   8   6  10        0.61        8.44     12.08 o
  -9   7  10       22.93       33.05      8.90 o
  -8   7  10       12.54        2.55      6.89 o
  -7   7  10       18.91       30.95      7.53 o
  -6   7  10       34.95       34.40      4.92 o
  -5   7  10        8.29        4.49      4.18 o
  -4   7  10      223.35      232.33      8.09 o
  -3   7  10       97.42      104.99      5.57 o
  -2   7  10      155.42      141.10      5.78 o
  -1   7  10       16.08       18.87      3.33 o
   0   7  10      139.20      137.13      5.50 o
   1   7  10       21.16       26.07      3.21 o
   2   7  10      968.44      905.44     16.99 o
   3   7  10      109.63      109.59      9.44 o
   4   7  10       40.71       44.43      7.75 o
   5   7  10       33.12       36.34      9.77 o
   6   7  10        0.13       15.05     11.79 o
   7   7  10        8.54      -10.05     10.99 o
   8   7  10        4.99        4.24     12.50 o
  -9   8  10       81.45       84.55     10.18 o
  -8   8  10      307.63      296.01     13.37 o
  -7   8  10       85.62       84.40     10.43 o
  -6   8  10      440.51      476.96     13.56 o
  -5   8  10      573.67      594.13     13.48 o
  -4   8  10       13.10       12.62      4.34 o
  -3   8  10     1383.31     1335.05     21.46 o
  -2   8  10        0.00       -1.21      3.35 o
  -1   8  10       48.46       44.83      4.83 o
   0   8  10      231.54      237.53      7.74 o
   1   8  10      149.33      143.86      5.77 o
   2   8  10      286.81      235.10      8.72 o
   3   8  10        2.70       12.79      5.32 o
   4   8  10       23.08       25.62      8.67 o
   5   8  10       22.16       12.51      8.71 o
   6   8  10       16.42       -2.52     11.53 o
   7   8  10        0.53      -11.09     10.20 o
   8   8  10       41.28       75.88     16.31 o
  -9   9  10       25.55       41.84      9.95 o
  -8   9  10      206.45      213.26     12.24 o
  -7   9  10       99.65       82.78     10.21 o
  -6   9  10      233.57      265.39     11.14 o
  -5   9  10       94.41      104.34      7.16 o
  -4   9  10      422.34      405.28     13.83 o
  -3   9  10      805.60      850.48     16.17 o
  -2   9  10        1.37       -1.90      3.43 o
  -1   9  10        0.01        0.55      2.95 o
   0   9  10        1.92       -3.83      3.04 o
   1   9  10        2.00       -3.88      3.55 o
   2   9  10      164.19      188.69      7.94 o
   3   9  10       81.47       60.06      6.84 o
   4   9  10       22.31       15.52     10.27 o
   5   9  10        2.45        5.23      8.56 o
   6   9  10      169.41      154.68     18.49 o
   7   9  10       31.43       50.90     14.38 o
  -9  10  10       14.60       16.10      9.00 o
  -8  10  10        1.81        7.66      5.90 o
  -7  10  10        1.19        0.73      5.73 o
  -6  10  10       16.89       12.73      5.74 o
  -5  10  10       78.30       66.37      7.07 o
  -4  10  10       27.23       23.21      4.13 o
  -3  10  10      465.66      479.53     11.76 o
  -2  10  10       80.35       79.21      5.52 o
  -1  10  10       55.84       47.45      4.91 o
   0  10  10       13.19        6.31      3.61 o
   1  10  10       20.43       19.08      5.64 o
   2  10  10       48.16       45.93      4.65 o
   3  10  10       25.10       21.20      9.03 o
   4  10  10        4.43       -9.13      8.02 o
   5  10  10        0.25       -3.44      8.74 o
   6  10  10       34.02       28.54     13.99 o
   7  10  10        0.90       -9.03     12.28 o
  -8  11  10        2.10      -10.76      7.18 o
  -7  11  10        0.95       -8.53      6.64 o
  -6  11  10        6.63        5.85      8.09 o
  -5  11  10        0.80       -4.29      5.18 o
  -4  11  10        3.89        8.72      4.62 o
  -3  11  10      102.89       88.29      6.09 o
  -2  11  10        6.51       -0.66      3.74 o
  -1  11  10      133.13      122.68      6.58 o
   0  11  10       66.24       59.11      5.17 o
   1  11  10      355.55      345.24     13.36 o
   2  11  10       55.87       51.01      7.30 o
   3  11  10       61.95       56.48     11.00 o
   4  11  10      178.57      154.23     14.27 o
   5  11  10        3.35       -6.22      8.77 o
   6  11  10       45.34       49.81     15.88 o
   7  11  10        9.23       -4.75     13.26 o
  -8  12  10       14.17       18.27      8.53 o
  -7  12  10      139.42      116.43      8.60 o
  -6  12  10       12.55       -2.11      6.84 o
  -5  12  10       86.70       95.36      7.85 o
  -4  12  10        2.70       -3.22      4.16 o
  -3  12  10        1.94       -4.65      4.31 o
  -2  12  10      156.49      144.95      7.05 o
  -1  12  10       20.38       20.15      4.65 o
   0  12  10       16.97       11.52      4.12 o
   1  12  10        6.96       -3.62      4.32 o
   2  12  10     1189.35     1228.65     30.03 o
   3  12  10      375.12      359.92     19.82 o
   4  12  10        0.17       -3.71     13.13 o
   5  12  10       19.59       34.14     11.45 o
   6  12  10        5.37       -2.54     19.73 o
   7  12  10       26.63       28.52     15.72 o
  -8  13  10        0.25        1.19      7.85 o
  -7  13  10       10.50       -2.93      6.52 o
  -6  13  10        4.90       -7.21      7.17 o
  -5  13  10       45.49       35.87      8.22 o
  -4  13  10        0.54       -7.59      7.81 o
  -3  13  10      417.26      462.79     13.29 o
  -2  13  10      733.10      707.78     19.23 o
  -1  13  10      474.66      418.80     11.04 o
   0  13  10      587.31      600.19     13.67 o
   1  13  10        2.25        0.56      4.98 o
   2  13  10     1046.15     1087.44     34.89 o
   3  13  10      292.01      299.66     18.76 o
   4  13  10      201.22      188.72     16.17 o
   5  13  10      103.28      102.10     21.36 o
   6  13  10       78.05       80.50     18.88 o
  -7  14  10        0.22       -2.50     10.85 o
  -6  14  10       21.81       33.36      8.94 o
  -5  14  10       36.90       26.48      8.48 o
  -4  14  10        0.02       -4.07      5.88 o
  -3  14  10       90.48      103.08      8.00 o
  -2  14  10      248.51      259.66     10.80 o
  -1  14  10       24.28       25.44      5.18 o
   0  14  10       14.77       22.01      5.60 o
   1  14  10       30.14       23.71     11.78 o
   2  14  10       30.43       36.82     11.35 o
   3  14  10       65.74       42.60     11.65 o
   4  14  10       76.64       94.55     13.58 o
   5  14  10        0.05      -10.39      9.71 o
   6  14  10        5.20      -14.32     14.03 o
  -7  15  10        1.86       11.01      8.25 o
  -6  15  10        5.68        5.45      7.69 o
  -5  15  10        2.47       -6.88      6.63 o
  -4  15  10        0.27       -6.15      6.39 o
  -3  15  10        0.61        5.41      6.22 o
  -2  15  10       12.42        3.68      5.62 o
  -1  15  10        0.43       -3.23      6.09 o
   0  15  10       96.80      101.73     10.94 o
   1  15  10      156.59      160.64     10.69 o
   2  15  10      230.95      197.96     27.60 o
   3  15  10       29.62       23.44     11.01 o
   4  15  10        0.52      -14.28      9.52 o
   5  15  10        0.21       -1.09     11.15 o
   6  15  10        2.70      -20.93     13.95 o
  -7  16  10       17.62       16.58      8.91 o
  -6  16  10        0.05       -8.19      7.37 o
  -5  16  10       37.13       51.40      9.01 o
  -4  16  10       31.24       26.72     10.29 o
  -3  16  10      773.62      740.30     23.37 o
  -2  16  10       22.26        7.24      7.33 o
  -1  16  10      120.93      117.98      9.41 o
   0  16  10       35.85       24.02      7.36 o
   1  16  10      336.58      396.56     18.62 o
   2  16  10      556.68      479.23     35.71 o
   3  16  10       36.86       41.63     11.71 o
   4  16  10        0.48       -2.63      9.70 o
   5  16  10       15.01        9.21     11.48 o
  -6  17  10        0.16        1.78      8.70 o
  -5  17  10        2.07       -2.35     10.67 o
  -4  17  10       22.99       28.85      9.76 o
  -3  17  10      486.50      466.96     34.08 o
  -2  17  10       41.72       29.23      8.16 o
  -1  17  10      268.53      259.90     20.49 o
   0  17  10        0.13       -3.04      6.47 o
   1  17  10      263.04      199.26     11.58 o
   2  17  10      118.51      162.15     22.19 o
   3  17  10       56.69       33.30     12.00 o
   4  17  10        4.81       16.03     12.27 o
   5  17  10        1.52      -17.42     14.17 o
  -6  18  10       11.70       16.68     10.48 o
  -5  18  10       62.73       70.15     11.73 o
  -4  18  10       13.44       17.88      9.08 o
  -3  18  10       72.94       87.01     11.62 o
  -2  18  10       33.81       28.64     12.00 o
  -1  18  10        3.00       -9.52     15.39 o
   0  18  10        0.06      -15.44     10.61 o
   1  18  10        6.43        3.85      4.92 o
   2  18  10       19.37       18.73     17.30 o
   3  18  10        8.21       -4.23     10.90 o
   4  18  10        3.22       -6.47     10.86 o
  -5  19  10        1.98        4.83     16.30 o
  -4  19  10       20.16       36.55     10.63 o
  -3  19  10        4.57       21.81     11.07 o
  -2  19  10       23.93       31.31     15.87 o
  -1  19  10        0.90      -17.45     11.63 o
   0  19  10        0.88       -2.67     10.94 o
   1  19  10       14.37        1.34      7.68 o
   2  19  10        0.17       -8.52     10.08 o
   3  19  10        0.06      -15.59     10.39 o
   4  19  10        4.28       -9.17     11.59 o
  -4  20  10      266.69      317.65     21.83 o
  -3  20  10       58.75       43.11     18.12 o
  -2  20  10       27.83      -16.73     12.76 o
  -1  20  10       13.67        7.18     14.80 o
   0  20  10       23.26       34.02      9.54 o
   1  20  10        5.60        0.61      5.04 o
   2  20  10        0.20        6.03     13.51 o
   3  20  10        0.03      -17.28     20.75 o
  -3  21  10       29.00       36.14     17.16 o
  -2  21  10        7.85       32.71     16.41 o
  -1  21  10        0.66      -12.12     13.83 o
   0  21  10       19.11       16.16      9.13 o
   1  21  10       36.20       40.10      6.24 o
   2  21  10       73.82      106.74     19.25 o
  -1  22  10        2.88       -4.19      9.62 o
   0  22  10       56.57       75.27     12.70 o
  -9   0  11        3.27        9.50     11.59 o
  -7   0  11       21.18       30.61      9.33 o
  -5   0  11      239.59      246.26     12.33 o
  -3   0  11      325.47      337.65     14.03 o
  -1   0  11        3.01        8.56      4.53 o
   1   0  11     1541.92     1545.24     31.55 o
   3   0  11        0.47        0.34      3.66 o
   5   0  11      271.39      248.12     10.71 o
   7   0  11       10.53       16.19     11.58 o
  -9   1  11        0.43       -6.26      8.64 o
  -8   1  11        8.69       -2.31      6.36 o
  -7   1  11      385.64      376.15     13.52 o
  -6   1  11      697.51      751.30     15.29 o
  -5   1  11      201.33      225.78      8.45 o
  -4   1  11        2.39        8.37      3.85 o
  -3   1  11      409.61      439.94     12.36 o
  -2   1  11       32.69       33.77      3.90 o
  -1   1  11      737.25      721.38     13.13 o
   0   1  11        0.09        2.62      2.76 o
   1   1  11     1027.86     1054.58     17.86 o
   2   1  11     1098.42     1079.64     18.04 o
   3   1  11        1.14       -3.94      2.63 o
   4   1  11       78.64      105.31      4.87 o
   5   1  11        0.01       -0.72      4.25 o
   6   1  11       47.97       47.38      6.34 o
   7   1  11        1.68        3.46      8.25 o
   8   1  11        0.61       -8.10      5.40 o
  -9   2  11      172.26      171.24     14.49 o
  -8   2  11      136.65      144.46     10.03 o
  -7   2  11     1026.39     1033.46     21.50 o
  -6   2  11       28.12       22.74      4.90 o
  -5   2  11       15.37       12.49      4.25 o
  -4   2  11      597.57      573.97     13.41 o
  -3   2  11       33.95       30.07      4.03 o
  -2   2  11       16.91        6.42      2.96 o
  -1   2  11      500.23      555.31     10.59 o
   0   2  11      309.09      361.87      8.68 o
   1   2  11      769.22      741.17     13.99 o
   2   2  11      289.07      371.39      8.66 o
   3   2  11       15.01        9.38      3.01 o
   4   2  11      692.71      723.63     13.25 o
   5   2  11     1579.66     1514.58     28.72 o
   6   2  11      208.38      228.68     13.76 o
   7   2  11      167.10      162.00      8.18 o
   8   2  11        6.38       -5.62      7.72 o
  -9   3  11      128.64      126.68     10.87 o
  -8   3  11       32.75       30.86      7.49 o
  -7   3  11       52.01       51.62      6.97 o
  -6   3  11       49.89       36.74      5.27 o
  -5   3  11       19.35       19.75      4.38 o
  -4   3  11       29.27       21.78      4.31 o
  -3   3  11      221.73      215.93      7.40 o
  -2   3  11      298.45      263.93      7.98 o
  -1   3  11      757.23      691.89     15.77 o
   0   3  11      294.46      326.71     12.14 o
   1   3  11      171.85      165.50      5.78 o
   2   3  11       62.09       61.29      4.11 o
   3   3  11      242.44      229.62      6.43 o
   4   3  11     1137.94     1217.94     22.09 o
   5   3  11      215.55      185.89      9.86 o
   6   3  11        5.94        1.78      5.60 o
   7   3  11        0.09        9.57     12.49 o
   8   3  11        0.03       -2.92     12.12 o
  -9   4  11       11.28        8.51      7.89 o
  -8   4  11        9.87       11.59      7.50 o
  -7   4  11       17.81       33.75      7.60 o
  -6   4  11        0.05       -5.30      4.29 o
  -5   4  11       13.69       21.03      4.61 o
  -4   4  11       70.27       60.17      5.23 o
  -3   4  11       16.44       16.83      3.84 o
  -2   4  11      100.09      104.43      5.37 o
  -1   4  11       14.87       22.49      3.28 o
   0   4  11       54.77       57.82      4.58 o
   1   4  11      121.29      138.46      6.54 o
   2   4  11       94.03      114.76      5.01 o
   3   4  11      388.70      378.87      9.01 o
   4   4  11       83.44       89.85      5.92 o
   5   4  11      106.37       86.46     10.26 o
   6   4  11        0.17       -3.67      9.98 o
   7   4  11       27.32       28.41     11.30 o
   8   4  11        4.23      -14.21      9.47 o
  -9   5  11       52.23       36.06      9.07 o
  -8   5  11      173.32      183.27     11.98 o
  -7   5  11      586.00      555.19     18.35 o
  -6   5  11      126.24      149.17      8.25 o
  -5   5  11       17.00       15.31      4.41 o
  -4   5  11       20.40       17.96      4.37 o
  -3   5  11      449.72      462.69     10.55 o
  -2   5  11      205.79      216.63      9.11 o
  -1   5  11      101.67      102.76      4.90 o
   0   5  11      330.62      315.43     10.57 o
   1   5  11      318.25      327.37      8.12 o
   2   5  11        2.50       -0.18      2.81 o
   3   5  11        0.02       -4.08      3.59 o
   4   5  11       29.05       28.54      4.55 o
   5   5  11       65.80       39.90      9.94 o
   6   5  11      104.84      104.64     14.79 o
   7   5  11       50.68       60.51     13.22 o
   8   5  11        0.69        9.84     10.92 o
  -9   6  11      223.22      206.10     12.62 o
  -8   6  11       28.00       26.46      8.03 o
  -7   6  11        0.01        0.87      7.06 o
  -6   6  11        9.04       -1.75      4.30 o
  -5   6  11      508.58      559.05     13.14 o
  -4   6  11      175.00      194.19      7.72 o
  -3   6  11     1591.57     1619.85     25.49 o
  -2   6  11     2019.75     1917.56     32.18 o
  -1   6  11      250.12      256.53      7.76 o
   0   6  11      467.37      433.31     11.31 o
   1   6  11       11.71       10.61      3.04 o
   2   6  11     1319.88     1333.75     19.65 o
   3   6  11        8.22       11.91      3.84 o
   4   6  11      369.03      348.58     17.19 o
   5   6  11      886.57      940.64     30.50 o
   6   6  11        9.37        7.59     11.94 o
   7   6  11       42.89       48.18     16.25 o
   8   6  11       59.66       67.39     17.96 o
  -9   7  11       75.82       90.34      9.76 o
  -8   7  11        5.07       12.70      7.26 o
  -7   7  11      162.09      186.50     12.23 o
  -6   7  11      141.58      160.95      8.45 o
  -5   7  11        0.48        3.96      4.65 o
  -4   7  11      633.33      645.01     13.28 o
  -3   7  11        2.19        3.61      3.63 o
  -2   7  11        0.91        0.94      3.38 o
  -1   7  11       34.54       22.75      3.79 o
   0   7  11      262.22      288.70      8.41 o
   1   7  11       79.03       91.47      4.69 o
   2   7  11        9.68       13.47      3.57 o
   3   7  11      258.92      264.94     11.82 o
   4   7  11      880.60      894.37     29.42 o
   5   7  11     1553.34     1493.74     41.60 o
   6   7  11        3.17        7.00     15.01 o
   7   7  11       40.11       39.15     13.52 o
  -9   8  11        5.41        0.64      6.79 o
  -8   8  11       25.64       41.47      7.99 o
  -7   8  11       12.87       -1.01      8.30 o
  -6   8  11        0.38       -5.26      6.21 o
  -5   8  11        3.95        6.65      4.45 o
  -4   8  11      141.71      139.61      8.15 o
  -3   8  11        8.97        8.21      4.15 o
  -2   8  11       17.93       21.89      5.64 o
  -1   8  11       56.10       67.36      7.20 o
   0   8  11        0.87       -2.50      3.01 o
   1   8  11        0.34       -2.90      2.97 o
   2   8  11      142.91      133.09      6.69 o
   3   8  11       29.51       32.60      6.46 o
   4   8  11      107.86       98.87     12.00 o
   5   8  11      117.31      137.42     13.68 o
   6   8  11        0.09        5.60     21.77 o
   7   8  11       24.61       13.51     12.66 o
  -9   9  11        0.00       -0.36      8.62 o
  -8   9  11      117.47      126.80     10.06 o
  -7   9  11        2.92        2.38      7.54 o
  -6   9  11       20.21        7.68      6.66 o
  -5   9  11        2.90       -2.04      4.69 o
  -4   9  11      176.29      164.57      7.63 o
  -3   9  11        0.39       -2.94      3.91 o
  -2   9  11        7.53        5.39      3.84 o
  -1   9  11       53.43       65.35      6.56 o
   0   9  11       70.27       66.30      5.23 o
   1   9  11      708.98      691.76     14.63 o
   2   9  11      477.59      534.62     14.12 o
   3   9  11      182.54      209.54     11.14 o
   4   9  11       37.77       16.57     14.17 o
   5   9  11       62.85       77.06     11.99 o
   6   9  11        0.14        4.72     12.02 o
   7   9  11        5.86      -20.29     19.62 o
  -8  10  11        4.08        1.09      6.40 o
  -7  10  11        0.07       -4.99      7.06 o
  -6  10  11       22.81       23.06      6.91 o
  -5  10  11       55.11       39.05      6.09 o
  -4  10  11      280.72      249.76      9.12 o
  -3  10  11      407.91      410.93     11.37 o
  -2  10  11      163.03      166.67      7.32 o
  -1  10  11      255.14      300.41      9.71 o
   0  10  11       15.29       20.04      4.38 o
   1  10  11      284.26      292.45      8.83 o
   2  10  11      429.60      422.97     12.45 o
   3  10  11       68.27       91.09     12.05 o
   4  10  11       11.63       -3.52      9.73 o
   5  10  11       56.17       62.94     11.93 o
   6  10  11       60.09       65.95     16.17 o
   7  10  11       15.41        6.36     12.68 o
  -8  11  11        9.85        5.70      6.31 o
  -7  11  11       27.93       16.56      8.29 o
  -6  11  11       15.44        2.59      8.31 o
  -5  11  11       49.95       61.84      8.31 o
  -4  11  11      801.66      801.69     28.62 o
  -3  11  11     2408.68     2354.85     34.17 o
  -2  11  11      181.88      161.42      7.43 o
  -1  11  11      510.35      476.65     12.52 o
   0  11  11      127.46      118.10      6.45 o
   1  11  11       50.46       43.75      5.96 o
   2  11  11      236.29      243.52      9.60 o
   3  11  11       26.42       26.21     14.65 o
   4  11  11      113.60      134.36     14.86 o
   5  11  11      179.67      173.97     19.39 o
   6  11  11      118.54      110.99     18.65 o
   7  11  11       10.62       11.37     14.49 o
  -8  12  11       10.53        5.44      7.18 o
  -7  12  11       11.21        9.31      8.37 o
  -6  12  11       15.92       15.30      8.02 o
  -5  12  11        9.07       14.80      6.87 o
  -4  12  11      110.21       92.91      8.65 o
  -3  12  11      133.89      117.71      7.64 o
  -2  12  11        0.16        0.29      4.29 o
  -1  12  11       10.36        8.31      4.67 o
   0  12  11       76.32       63.20      5.60 o
   1  12  11       32.53       21.48      6.25 o
   2  12  11      133.28      130.88     17.12 o
   3  12  11       20.85        5.14      9.49 o
   4  12  11       19.09       15.79     10.37 o
   5  12  11        3.02       12.08     10.26 o
   6  12  11       13.33       10.50     14.10 o
  -8  13  11        0.18       -3.65      7.78 o
  -7  13  11        6.81       -2.73     13.43 o
  -6  13  11        1.72        4.36      7.79 o
  -5  13  11       42.36       40.91      9.27 o
  -4  13  11       32.88       20.87      7.14 o
  -3  13  11        6.77        3.49      5.75 o
  -2  13  11        0.40        0.00      4.61 o
  -1  13  11      177.83      169.77      8.21 o
   0  13  11       33.16       17.00      6.29 o
   1  13  11        0.31        1.36      6.16 o
   2  13  11       98.88       98.15     13.07 o
   3  13  11       53.10       41.19     11.42 o
   4  13  11       37.60       30.80     12.13 o
   5  13  11       24.00       28.72     11.94 o
   6  13  11        0.51       -4.57     13.85 o
  -7  14  11       32.23       34.43      7.33 o
  -6  14  11      114.81      120.54     11.83 o
  -5  14  11      341.49      336.24     16.70 o
  -4  14  11       67.37       44.25      8.01 o
  -3  14  11      177.10      163.50      9.53 o
  -2  14  11       54.02       57.43      7.67 o
  -1  14  11       29.72       38.93      6.89 o
   0  14  11      509.69      597.89     22.97 o
   1  14  11     1373.48     1334.62     32.08 o
   2  14  11       58.84       41.15     17.85 o
   3  14  11      592.83      534.11     30.02 o
   4  14  11        5.15        4.18      9.82 o
   5  14  11       56.37       37.67     12.60 o
   6  14  11        1.01      -21.35     14.23 o
  -7  15  11        0.04        5.33      8.29 o
  -6  15  11       18.22       12.55     11.98 o
  -5  15  11       18.60       18.30      8.05 o
  -4  15  11       10.50        8.38      7.50 o
  -3  15  11       98.26       82.92     10.61 o
  -2  15  11      139.09      111.40     10.12 o
  -1  15  11      152.53      151.61      9.50 o
   0  15  11      220.12      233.83     12.98 o
   1  15  11      112.30      123.88     10.50 o
   2  15  11        7.31       -3.11      8.90 o
   3  15  11       15.19       27.55     11.01 o
   4  15  11       22.53       19.32     10.88 o
   5  15  11       16.81       19.96     12.31 o
  -6  16  11        0.40      -11.08      7.39 o
  -5  16  11        0.00       -0.67      7.96 o
  -4  16  11        1.81       -3.83      8.56 o
  -3  16  11       30.93       14.77      7.87 o
  -2  16  11       32.22       29.23      8.25 o
  -1  16  11        5.51        0.77      6.46 o
   0  16  11       29.47       16.87      7.44 o
   1  16  11       60.66       39.08      7.85 o
   2  16  11        0.05        2.06     12.99 o
   3  16  11       24.22       13.76     17.58 o
   4  16  11        1.14       14.75     11.08 o
   5  16  11       25.76       11.96     12.01 o
  -6  17  11        5.17        1.63      9.14 o
  -5  17  11        0.58       -7.70      8.40 o
  -4  17  11        8.12       -1.25      9.18 o
  -3  17  11      182.22      189.55     14.50 o
  -2  17  11        0.57       -3.62      8.59 o
  -1  17  11       26.65       25.95     11.98 o
   0  17  11        0.28       -6.91      6.74 o
   1  17  11        3.21        0.39      6.18 o
   2  17  11        4.13      -10.18      9.65 o
   3  17  11       15.19       14.07     10.73 o
   4  17  11        0.46        3.91     10.64 o
  -5  18  11      179.02      199.49     16.11 o
  -4  18  11        2.08       20.15      9.93 o
  -3  18  11      249.13      250.54     17.93 o
  -2  18  11       32.08       30.74      9.34 o
  -1  18  11       99.45       81.97     15.45 o
   0  18  11       13.67       18.00     12.42 o
   1  18  11       20.91       16.99      5.32 o
   2  18  11       33.07       53.46     12.94 o
   3  18  11        2.80        1.85     10.63 o
   4  18  11        7.97      -10.05     11.10 o
  -5  19  11      177.10      199.46     16.07 o
  -4  19  11       46.17       47.40     13.63 o
  -3  19  11      108.88      104.70     19.03 o
  -2  19  11        7.16      -18.02     12.01 o
  -1  19  11        0.00      -13.03     14.53 o
   0  19  11        4.25        0.72     17.96 o
   1  19  11       13.63        4.78      5.12 o
   2  19  11        4.37        2.48     11.34 o
   3  19  11        7.94      -15.14     10.55 o
  -4  20  11      120.18      106.47     15.48 o
  -3  20  11        6.73       10.40     15.12 o
  -2  20  11        3.54      -18.34     12.22 o
  -1  20  11        0.69        3.43     15.76 o
   0  20  11        0.20       15.72     13.66 o
   1  20  11        2.41        1.28      5.46 o
   2  20  11       20.01       22.87     27.34 o
  -2  21  11        0.19       -8.58     13.94 o
  -1  21  11        1.69        6.22     16.73 o
   0  21  11        0.00      -10.61      7.71 o
   1  21  11        0.62        4.39      4.96 o
  -8   0  12      266.60      241.29     17.29 o
  -6   0  12        1.38       13.03      6.98 o
  -4   0  12     1460.34     1498.03     34.06 o
  -2   0  12     4730.22     4691.44    130.88 o
   0   0  12       87.69       53.93      5.98 o
   2   0  12     1980.25     1772.33     41.25 o
   4   0  12        0.00       -2.70      4.36 o
   6   0  12      353.76      377.32     13.25 o
   8   0  12       45.38       45.25     13.40 o
  -9   1  12        3.32       -9.21      7.46 o
  -8   1  12       32.38       49.08      8.02 o
  -7   1  12       70.84       74.23      7.87 o
  -6   1  12       79.72       77.66      6.60 o
  -5   1  12        6.50        4.57      4.23 o
  -4   1  12      805.39      867.74     16.66 o
  -3   1  12       35.15       34.26      4.71 o
  -2   1  12        7.93       12.43      3.52 o
  -1   1  12       34.46       44.87      4.12 o
   0   1  12      163.99      141.13      5.74 o
   1   1  12      876.74      884.98     16.19 o
   2   1  12      626.02      653.98     13.23 o
   3   1  12       38.24       40.93      4.37 o
   4   1  12       62.13       53.29      4.94 o
   5   1  12      306.69      266.08      8.71 o
   6   1  12        2.55        7.31      6.35 o
   7   1  12       45.79       40.32      6.52 o
   8   1  12        1.05       -1.90      7.52 o
  -9   2  12        1.49        3.51      7.89 o
  -8   2  12       27.53       40.81      7.87 o
  -7   2  12        3.20       -0.95      5.48 o
  -6   2  12       18.41       16.92      4.99 o
  -5   2  12       16.61       11.69      4.65 o
  -4   2  12       86.45       87.34      6.22 o
  -3   2  12       24.94       33.58      4.30 o
  -2   2  12       85.15       90.14      5.63 o
  -1   2  12        0.04        2.45      2.94 o
   0   2  12       53.56       46.80      4.08 o
   1   2  12        5.43       12.30      3.08 o
   2   2  12      343.00      321.33      8.35 o
   3   2  12       19.97        7.62      3.09 o
   4   2  12       37.15       36.03      4.10 o
   5   2  12       90.80       93.26      9.54 o
   6   2  12       12.14       16.32      6.75 o
   7   2  12        2.99       -6.48      4.32 o
   8   2  12        2.16        4.48      6.67 o
  -9   3  12      135.73      161.37     12.22 o
  -8   3  12       11.14       17.29      7.17 o
  -7   3  12        7.61        8.27      5.55 o
  -6   3  12        0.02       -1.38      4.92 o
  -5   3  12       57.93       66.93      6.06 o
  -4   3  12       10.30       15.19      4.47 o
  -3   3  12      601.57      668.30     16.40 o
  -2   3  12        0.00       -4.50      3.00 o
  -1   3  12      192.05      198.11      6.79 o
   0   3  12       65.34       69.38      4.59 o
   1   3  12        9.37        8.43      3.22 o
   2   3  12        4.07        0.04      3.01 o
   3   3  12      185.03      187.35      5.86 o
   4   3  12      316.85      295.94     10.02 o
   5   3  12       31.18       11.08      6.97 o
   6   3  12       47.99       38.81      7.00 o
   7   3  12        7.03       -6.52      9.60 o
   8   3  12        0.03       -9.68      8.95 o
  -9   4  12       99.77      115.91     11.24 o
  -8   4  12      306.24      324.20     15.04 o
  -7   4  12      590.51      627.35     18.14 o
  -6   4  12       14.80        8.82      5.45 o
  -5   4  12        2.55       -0.88      4.23 o
  -4   4  12      174.79      185.30      9.42 o
  -3   4  12       13.88        6.41      3.78 o
  -2   4  12     1572.74     1632.26     26.54 o
  -1   4  12      469.46      465.00     10.63 o
   0   4  12     1723.20     1856.59     28.45 o
   1   4  12      887.42      886.64     15.22 o
   2   4  12      427.04      426.31      9.72 o
   3   4  12       63.12       46.03      3.46 o
   4   4  12      457.66      524.44     13.43 o
   5   4  12      272.02      316.10     13.85 o
   6   4  12       26.36        3.45     10.50 o
   7   4  12       52.12       35.14     11.67 o
   8   4  12       25.27       35.43     11.71 o
  -9   5  12        5.20        0.79      8.02 o
  -8   5  12      408.32      426.42     17.20 o
  -7   5  12      337.28      304.98     14.23 o
  -6   5  12        1.77       -5.43      5.18 o
  -5   5  12        4.64        8.81      5.68 o
  -4   5  12       81.24       87.25      6.13 o
  -3   5  12      180.88      152.63      6.89 o
  -2   5  12      177.34      159.41      6.70 o
  -1   5  12      172.98      193.77      7.57 o
   0   5  12        4.20        1.53      2.81 o
   1   5  12        3.09        2.16      3.73 o
   2   5  12       38.29       40.95      3.98 o
   3   5  12      539.95      520.93     21.75 o
   4   5  12      177.01      233.67      9.86 o
   5   5  12      354.46      358.38     22.53 o
   6   5  12       29.47       48.49     12.77 o
   7   5  12        1.54       -3.81     10.86 o
  -9   6  12       17.67       17.86      8.23 o
  -8   6  12        0.52        2.15      7.64 o
  -7   6  12        0.00       -7.28      6.53 o
  -6   6  12        2.29        2.58      5.85 o
  -5   6  12        4.30       -0.31      4.55 o
  -4   6  12       16.27       14.74      4.53 o
  -3   6  12       38.48       35.55      4.79 o
  -2   6  12       11.19       15.35      3.91 o
  -1   6  12        2.47        3.40      3.25 o
   0   6  12       32.31       24.16      3.70 o
   1   6  12       79.37       73.91      4.63 o
   2   6  12        0.39       -3.82      3.57 o
   3   6  12      462.99      449.01     12.26 o
   4   6  12      215.43      220.58     16.90 o
   5   6  12       75.61      100.14     15.12 o
   6   6  12        2.06       -9.64     10.67 o
   7   6  12        0.14       11.04     11.60 o
  -9   7  12       14.96       15.95      9.61 o
  -8   7  12        0.46        2.70      7.17 o
  -7   7  12      184.74      194.27     12.12 o
  -6   7  12       60.57       69.25     11.12 o
  -5   7  12        3.02        7.34      4.96 o
  -4   7  12       80.53       85.18      6.41 o
  -3   7  12      129.93      157.86      7.33 o
  -2   7  12        0.00       -3.51      3.68 o
  -1   7  12     1513.77     1447.42     34.23 o
   0   7  12       67.56       67.82      5.10 o
   1   7  12       28.36       34.25      4.00 o
   2   7  12       29.35       34.40      4.48 o
   3   7  12      290.34      286.51     14.61 o
   4   7  12       83.99      122.72     12.65 o
   5   7  12      381.48      332.57     18.67 o
   6   7  12        0.61       13.19     11.71 o
   7   7  12       10.77       18.13     12.43 o
  -9   8  12       12.91        3.64      7.35 o
  -8   8  12       46.04       30.20      8.01 o
  -7   8  12        0.08        9.32      7.93 o
  -6   8  12        0.04       -3.31      7.07 o
  -5   8  12        0.04       -4.23      5.25 o
  -4   8  12      394.47      372.67     10.98 o
  -3   8  12       53.76       50.04      5.09 o
  -2   8  12      843.88      791.14     15.53 o
  -1   8  12      652.18      621.19     14.29 o
   0   8  12     2399.86     2417.69     37.88 o
   1   8  12     1702.01     1675.95     26.08 o
   2   8  12        0.12        0.94      3.96 o
   3   8  12     1277.78     1205.54     29.27 o
   4   8  12      125.83      135.21     13.90 o
   5   8  12        3.31       13.73     10.51 o
   6   8  12       21.34       17.53     20.05 o
   7   8  12        1.66       -7.20     11.60 o
  -8   9  12       89.18       91.07     12.90 o
  -7   9  12        4.71        3.67      7.66 o
  -6   9  12       21.36       25.79      7.33 o
  -5   9  12      217.92      176.87     10.78 o
  -4   9  12      304.77      309.16     10.27 o
  -3   9  12       27.57       33.30      5.27 o
  -2   9  12      451.85      478.37     12.77 o
  -1   9  12       85.38       89.79      6.97 o
   0   9  12     1438.82     1322.98     24.39 o
   1   9  12      276.83      264.09      9.09 o
   2   9  12      128.22      113.47      8.77 o
   3   9  12       56.45       80.15     11.29 o
   4   9  12      129.48      149.35     13.94 o
   5   9  12       12.89        8.91     10.26 o
   6   9  12        3.18       -6.32     12.01 o
   7   9  12        2.55      -11.11     23.59 o
  -8  10  12        4.70        8.33      8.57 o
  -7  10  12        1.99        2.16      8.10 o
  -6  10  12        0.55        0.93      6.63 o
  -5  10  12       31.85       31.66      7.17 o
  -4  10  12        4.69        7.61      5.37 o
  -3  10  12       52.54       57.32      6.07 o
  -2  10  12      172.65      179.03      8.40 o
  -1  10  12       61.36       57.29      5.84 o
   0  10  12       83.28       76.00      6.46 o
   1  10  12       90.07       95.63      7.54 o
   2  10  12        0.50       -4.07      4.25 o
   3  10  12       31.14       37.13     10.04 o
   4  10  12       16.59       10.25      9.75 o
   5  10  12       65.30       30.26     11.68 o
   6  10  12        1.60       -5.41     12.66 o
   7  10  12        1.09      -12.91     12.87 o
  -8  11  12        3.19        4.43      6.78 o
  -7  11  12        8.57        4.75      8.35 o
  -6  11  12        1.80       -7.33      7.37 o
  -5  11  12       17.67       12.86      9.75 o
  -4  11  12      213.66      222.45     11.77 o
  -3  11  12       65.77       73.84      6.96 o
  -2  11  12       51.44       45.21      8.93 o
  -1  11  12       62.77       71.59      6.30 o
   0  11  12       71.70       73.39      6.30 o
   1  11  12      986.89     1021.43     23.03 o
   2  11  12      102.80       94.37      9.15 o
   3  11  12      115.07      139.60     21.98 o
   4  11  12       71.88       73.82     13.15 o
   5  11  12        8.81       14.10     10.53 o
   6  11  12        5.80       22.42     14.27 o
  -8  12  12       26.57       38.59      9.02 o
  -7  12  12       54.29       61.50     10.52 o
  -6  12  12       97.87       69.75     10.59 o
  -5  12  12      112.67      126.30     10.69 o
  -4  12  12      875.34      892.88     23.25 o
  -3  12  12      314.29      280.74     12.68 o
  -2  12  12        5.76        1.18      4.87 o
  -1  12  12     1170.83     1142.32     29.16 o
   0  12  12       79.05       85.33      6.85 o
   1  12  12      126.78      123.58      9.97 o
   2  12  12      323.62      250.48     11.96 o
   3  12  12      167.88      147.13     14.77 o
   4  12  12       17.38       13.24     10.76 o
   5  12  12       31.70       46.00     13.01 o
   6  12  12       28.65       43.64     25.90 o
  -7  13  12        4.35        2.47      8.42 o
  -6  13  12       10.36        2.68      7.89 o
  -5  13  12        3.98       -8.32      8.44 o
  -4  13  12       53.49       55.13      8.58 o
  -3  13  12       49.20       49.85      7.73 o
  -2  13  12       18.09        7.96      6.66 o
  -1  13  12      745.46      727.31     17.93 o
   0  13  12        8.63        7.05      5.37 o
   1  13  12      566.09      629.94     20.44 o
   2  13  12       50.77       52.05     11.57 o
   3  13  12       12.48       39.31     21.01 o
   4  13  12        2.11       -3.34      9.54 o
   5  13  12        0.09        2.63     10.74 o
   6  13  12       24.52       23.35     17.48 o
  -7  14  12        3.74        3.44      8.35 o
  -6  14  12        8.59        6.69     11.18 o
  -5  14  12        1.42        2.33      7.52 o
  -4  14  12       88.36       78.17      9.40 o
  -3  14  12       15.84       18.55      6.68 o
  -2  14  12        8.32        3.41      6.78 o
  -1  14  12       26.57       30.14      7.22 o
   0  14  12       31.41       26.28      6.06 o
   1  14  12       17.89       14.31      7.89 o
   2  14  12       14.15       11.61     13.96 o
   3  14  12       44.54       40.69     11.80 o
   4  14  12       37.69       40.53     12.45 o
   5  14  12        3.03        8.69     12.02 o
  -7  15  12        5.65        3.58      8.94 o
  -6  15  12        5.88        3.03      8.05 o
  -5  15  12        5.88       -4.19      7.44 o
  -4  15  12        0.24        4.43      8.69 o
  -3  15  12       44.87       39.46      8.99 o
  -2  15  12       35.28       31.01      8.20 o
  -1  15  12        5.31        3.26     11.12 o
   0  15  12       18.34        9.48      7.25 o
   1  15  12      372.68      352.79     15.59 o
   2  15  12        7.67       13.63     10.75 o
   3  15  12       31.68       23.62     11.64 o
   4  15  12       16.15       10.52     11.01 o
   5  15  12        5.26       10.55     12.53 o
  -6  16  12        0.96       11.82      9.53 o
  -5  16  12        2.69        2.77      9.02 o
  -4  16  12       24.95       16.87      9.69 o
  -3  16  12      161.45      166.81     12.60 o
  -2  16  12        2.88       -3.09      7.02 o
  -1  16  12        3.15       -8.88      7.76 o
   0  16  12        9.95       14.03      7.60 o
   1  16  12       43.51       36.84      7.82 o
   2  16  12        0.82       12.20     10.24 o
   3  16  12        5.06       -4.37     10.12 o
   4  16  12       13.69        6.19     11.17 o
   5  16  12        7.80       -5.54     14.96 o
  -6  17  12        2.41       13.46     10.10 o
  -5  17  12        0.74       -0.33      9.04 o
  -4  17  12      123.47      136.80     14.24 o
  -3  17  12      120.54      129.63     18.13 o
  -2  17  12        1.97        8.42     12.37 o
  -1  17  12        9.42      -15.11     10.07 o
   0  17  12      142.45      123.58     14.70 o
   1  17  12      151.35      180.61     11.54 o
   2  17  12       56.90       83.26     14.28 o
   3  17  12        5.38      -15.35     10.24 o
   4  17  12        0.17        1.47     11.50 o
  -5  18  12       92.85       91.48     14.74 o
  -4  18  12       24.92       28.35     10.59 o
  -3  18  12       23.63       24.71     11.51 o
  -2  18  12       23.80       21.43     14.81 o
  -1  18  12       24.52        7.35     12.43 o
   0  18  12        0.01       -5.35     12.12 o
   1  18  12        7.76        1.23      4.98 o
   2  18  12        0.16       -2.50     10.74 o
   3  18  12        1.28      -13.07     10.57 o
  -4  19  12       67.08       52.15     13.62 o
  -3  19  12        1.51       -1.62     10.11 o
  -2  19  12       40.54       50.51     19.19 o
  -1  19  12        0.74        0.52     12.22 o
   0  19  12        0.02      -15.89     10.59 o
   1  19  12        1.79        2.72      4.95 o
   2  19  12        0.10       -3.71     15.71 o
   3  19  12        0.00       -2.17     11.94 o
  -3  20  12       12.08      -11.29     11.96 o
  -2  20  12       14.55      -10.19     13.73 o
  -1  20  12        6.41        8.05     16.30 o
   0  20  12        0.48       -1.56     13.05 o
   1  20  12       12.30        5.12      4.98 o
   2  20  12        3.05      -10.98     13.63 o
  -1  21  12       23.26       22.63     18.55 o
  -9   0  13        0.07        1.08     12.40 o
  -7   0  13       33.50       30.37     13.67 o
  -5   0  13      158.37      142.77     10.74 o
  -3   0  13      302.40      318.82     15.20 o
  -1   0  13        8.02        5.71      4.66 o
   1   0  13       48.41       51.23      6.25 o
   3   0  13      316.78      305.14     12.26 o
   5   0  13        0.01        0.05      5.71 o
   7   0  13       12.42       19.95     11.90 o
  -9   1  13        3.68       -1.83      7.74 o
  -8   1  13      238.56      281.07     13.23 o
  -7   1  13      127.32      107.74      9.16 o
  -6   1  13       19.29       29.11      6.30 o
  -5   1  13      263.85      242.89      9.25 o
  -4   1  13      254.59      261.27     12.47 o
  -3   1  13       96.37      109.77      7.08 o
  -2   1  13      228.78      267.40      8.34 o
  -1   1  13      118.62      123.71      6.05 o
   0   1  13      325.44      378.12      9.56 o
   1   1  13       36.13       51.10      4.44 o
   2   1  13        2.87       -2.50      3.06 o
   3   1  13       94.06       94.24      6.41 o
   4   1  13      260.44      241.13      7.59 o
   5   1  13       10.96        0.66      4.40 o
   6   1  13       61.48       42.94      7.69 o
   7   1  13        0.03        7.95      5.65 o
  -9   2  13       10.76       -3.27      8.20 o
  -8   2  13       26.37       31.40      8.01 o
  -7   2  13        2.56        4.22      5.95 o
  -6   2  13        0.00       -7.86      5.24 o
  -5   2  13     1140.43     1170.06     22.62 o
  -4   2  13       18.82       28.01      5.13 o
  -3   2  13      413.18      477.54     16.70 o
  -2   2  13       74.04       61.66      5.22 o
  -1   2  13     1330.28     1322.98     24.42 o
   0   2  13       39.60       37.64      4.12 o
   1   2  13      578.84      671.01     14.08 o
   2   2  13      621.47      656.39     12.84 o
   3   2  13      120.53      135.77      5.54 o
   4   2  13      112.87      106.04      5.65 o
   5   2  13      432.50      428.48     17.54 o
   6   2  13      154.37      180.20     11.18 o
   7   2  13       48.87       62.17      8.75 o
  -9   3  13      151.10      164.00     12.72 o
  -8   3  13       43.16       36.67      8.06 o
  -7   3  13        9.13        4.76      6.84 o
  -6   3  13        0.01       -5.25      4.92 o
  -5   3  13       92.83       87.80      7.22 o
  -4   3  13       94.30      109.74      9.29 o
  -3   3  13        9.56        4.54      3.95 o
  -2   3  13        3.30        2.60      3.77 o
  -1   3  13       30.82       37.98      4.24 o
   0   3  13      303.47      335.08      9.09 o
   1   3  13      267.94      270.44      8.12 o
   2   3  13     1753.98     1813.19     26.21 o
   3   3  13      602.43      574.72     10.95 o
   4   3  13      126.48      111.62      6.41 o
   5   3  13       31.56       31.25      7.65 o
   6   3  13       39.61       49.22      9.07 o
   7   3  13       56.28       67.63     12.53 o
  -9   4  13        3.28        6.85      8.60 o
  -8   4  13       64.68       72.41     11.62 o
  -7   4  13        0.08       -0.99      7.11 o
  -6   4  13       44.06       44.59      7.06 o
  -5   4  13        7.31       -1.92      4.88 o
  -4   4  13       16.15       13.81      4.75 o
  -3   4  13       13.41       10.99      4.59 o
  -2   4  13        0.02        0.36      3.64 o
  -1   4  13      116.55      126.48      6.09 o
   0   4  13       62.39       64.64      5.40 o
   1   4  13       13.40       21.98      3.87 o
   2   4  13      452.01      466.70     13.92 o
   3   4  13      667.73      644.10     11.50 o
   4   4  13      421.81      455.39     16.02 o
   5   4  13        4.78        5.65      6.40 o
   6   4  13       58.62       54.25     12.38 o
   7   4  13        0.13        4.01     10.05 o
  -9   5  13        1.14       -1.53      9.66 o
  -8   5  13      104.85      120.97     13.02 o
  -7   5  13       40.99       54.00      8.12 o
  -6   5  13       14.15       13.84      6.34 o
  -5   5  13       39.62       39.55      6.17 o
  -4   5  13       12.64        9.02      6.88 o
  -3   5  13        7.87        3.54      4.73 o
  -2   5  13       40.55       38.31      4.75 o
  -1   5  13       87.23       78.95      6.65 o
   0   5  13      365.04      372.80     10.50 o
   1   5  13      189.51      210.46      7.18 o
   2   5  13        0.45        3.75      3.64 o
   3   5  13       72.47       71.51      5.77 o
   4   5  13        0.14        4.96      5.98 o
   5   5  13       32.16       32.40      5.75 o
   6   5  13        3.11      -13.14     10.35 o
   7   5  13       40.72       36.87     12.78 o
  -9   6  13       12.41       12.74      8.65 o
  -8   6  13      232.05      244.50     16.19 o
  -7   6  13       48.68       40.08      8.43 o
  -6   6  13      236.69      247.35     11.54 o
  -5   6  13      137.87      145.66      8.47 o
  -4   6  13      281.63      318.76     13.25 o
  -3   6  13       78.37       89.04      6.22 o
  -2   6  13     1107.40     1074.36     18.90 o
  -1   6  13      292.92      289.14      9.45 o
   0   6  13      843.52      842.62     16.54 o
   1   6  13      843.36      750.52     14.21 o
   2   6  13      468.13      490.11     10.82 o
   3   6  13      234.01      255.41      8.71 o
   4   6  13      264.19      228.67     11.01 o
   5   6  13      215.13      189.52     18.22 o
   6   6  13       43.53       53.38     27.51 o
   7   6  13        2.87       26.76     12.56 o
  -9   7  13      138.67      142.51     12.80 o
  -8   7  13        6.19       -2.96      8.73 o
  -7   7  13        8.04       13.31      7.53 o
  -6   7  13       25.99       28.23      8.61 o
  -5   7  13        0.71       -7.84      5.23 o
  -4   7  13        2.44        1.18      4.56 o
  -3   7  13      126.71      124.56      6.92 o
  -2   7  13       55.56       54.47      5.34 o
  -1   7  13      397.40      382.90     11.09 o
   0   7  13      465.33      440.00     11.58 o
   1   7  13      443.39      430.51     10.53 o
   2   7  13     1737.07     1708.19     24.84 o
   3   7  13      232.58      218.83     11.35 o
   4   7  13      740.21      823.77     29.11 o
   5   7  13       57.39       42.78     13.95 o
   6   7  13        1.41       14.77     12.09 o
   7   7  13       16.34       13.71     12.67 o
  -8   8  13        4.38        5.83      8.86 o
  -7   8  13        2.00       -4.95      7.66 o
  -6   8  13       53.24       60.97      9.92 o
  -5   8  13       41.42       27.00      7.50 o
  -4   8  13      110.09      122.30      7.41 o
  -3   8  13       40.71       46.34      5.65 o
  -2   8  13       36.68       48.13      5.42 o
  -1   8  13      420.70      432.02     12.99 o
   0   8  13       93.93       83.38      6.12 o
   1   8  13        0.02       -0.89      3.78 o
   2   8  13       22.33        6.88      4.15 o
   3   8  13      101.57      107.81     15.66 o
   4   8  13       16.40       21.64      9.98 o
   5   8  13       42.81       35.27     14.10 o
   6   8  13        0.48       -6.12     11.67 o
   7   8  13        3.52        2.57     12.69 o
  -8   9  13        7.24       10.21      9.06 o
  -7   9  13       15.79       -1.93      8.16 o
  -6   9  13        0.01       -9.73      6.49 o
  -5   9  13      249.66      254.72     12.63 o
  -4   9  13       45.54       45.74      7.08 o
  -3   9  13      407.50      439.74     13.15 o
  -2   9  13      890.10      862.45     17.12 o
  -1   9  13       27.13       26.35      4.74 o
   0   9  13     2182.36     2149.25     33.04 o
   1   9  13      123.62      143.85      7.22 o
   2   9  13      185.45      182.82      9.03 o
   3   9  13       13.25       11.40      9.11 o
   4   9  13        2.00        7.83      9.65 o
   5   9  13       25.88       28.98     15.33 o
   6   9  13        1.06        1.51     24.07 o
  -8  10  13       28.41       23.11      8.02 o
  -7  10  13       32.88       51.30     10.26 o
  -6  10  13        0.28        2.72      7.21 o
  -5  10  13      121.08      110.89     14.00 o
  -4  10  13      488.73      480.95     17.05 o
  -3  10  13       30.68       17.56      5.53 o
  -2  10  13      107.96      124.49      7.94 o
  -1  10  13      170.02      148.01      7.95 o
   0  10  13      303.66      267.20     11.64 o
   1  10  13      145.70      146.71      8.82 o
   2  10  13       14.44        2.64      5.91 o
   3  10  13       49.28       57.96     11.44 o
   4  10  13      307.04      266.09     18.19 o
   5  10  13       34.20       58.00     15.43 o
   6  10  13       27.05       30.31     14.58 o
  -8  11  13       50.92       62.45      9.23 o
  -7  11  13       19.09        9.82      8.64 o
  -6  11  13      207.99      221.91     14.58 o
  -5  11  13       54.95       50.24     13.20 o
  -4  11  13     1328.11     1363.37     30.58 o
  -3  11  13       11.95        1.26      5.91 o
  -2  11  13       23.13       18.32      6.07 o
  -1  11  13       40.45       22.57      5.75 o
   0  11  13      339.67      302.28     11.06 o
   1  11  13      925.19      894.76     23.55 o
   2  11  13       39.76       32.21      6.55 o
   3  11  13       75.46       82.09     12.80 o
   4  11  13       52.49       63.57     12.85 o
   5  11  13       14.92        4.86     13.39 o
   6  11  13        0.48       15.94     14.36 o
  -7  12  13        5.16       16.14      9.28 o
  -6  12  13       21.22        8.91      8.53 o
  -5  12  13      247.58      254.16     21.00 o
  -4  12  13      176.46      150.24     11.80 o
  -3  12  13       38.28       33.71      9.56 o
  -2  12  13      156.85      173.68     19.16 o
  -1  12  13       81.20       78.24      9.06 o
   0  12  13       47.05       59.25      7.25 o
   1  12  13        0.21       10.24      7.05 o
   2  12  13       48.00       25.92      5.82 o
   3  12  13       88.53       84.66     13.43 o
   4  12  13        8.41       -5.08     14.95 o
   5  12  13        0.03      -15.34     21.18 o
   6  12  13        0.28       16.12     15.54 o
  -7  13  13        3.28        0.55      8.09 o
  -6  13  13        3.28        1.40      7.96 o
  -5  13  13       59.73       46.74     13.50 o
  -4  13  13       45.93       19.87      9.05 o
  -3  13  13       69.32       67.24      8.44 o
  -2  13  13      125.19      114.65     10.86 o
  -1  13  13      256.08      228.73     11.36 o
   0  13  13       20.88       14.92     10.11 o
   1  13  13      803.54      794.24     23.80 o
   2  13  13      103.53      133.36     14.61 o
   3  13  13       45.13       61.35     12.54 o
   4  13  13       76.57      109.05     17.06 o
   5  13  13        1.04       12.00     14.63 o
  -7  14  13        1.13        8.78     10.96 o
  -6  14  13        2.36       -1.97      8.39 o
  -5  14  13        2.93       -3.19      7.49 o
  -4  14  13       24.00       40.90      8.24 o
  -3  14  13       77.55       70.76     10.86 o
  -2  14  13      158.31      148.31     13.62 o
  -1  14  13       18.71       24.18     10.01 o
   0  14  13       14.15       23.73      6.22 o
   1  14  13      931.77      908.73     25.94 o
   2  14  13       40.97       35.36     11.60 o
   3  14  13      173.59      141.06     15.66 o
   4  14  13       48.40       95.13     21.99 o
   5  14  13       39.12       63.80     18.20 o
  -6  15  13       68.36       87.47     12.83 o
  -5  15  13       11.73       -4.65      9.87 o
  -4  15  13      421.50      440.87     22.04 o
  -3  15  13        2.06       -3.44      8.25 o
  -2  15  13       77.31       99.91     10.38 o
  -1  15  13      272.13      244.97     13.37 o
   0  15  13       81.12       70.97      9.70 o
   1  15  13      351.76      347.16     15.64 o
   2  15  13       14.76       24.81     10.94 o
   3  15  13       10.71       23.48     22.67 o
   4  15  13        7.13       -3.94     11.35 o
   5  15  13        3.31       18.71     16.40 o
  -6  16  13        0.15       -1.05      9.46 o
  -5  16  13        4.49        8.61     13.97 o
  -4  16  13       55.77       47.06     11.26 o
  -3  16  13        5.98        4.15      7.47 o
  -2  16  13        0.36       -3.07      7.83 o
  -1  16  13       58.95       45.66      8.82 o
   0  16  13        0.11        2.82      9.79 o
   1  16  13        2.94       12.49      6.89 o
   2  16  13        2.15       -1.54      9.60 o
   3  16  13        0.84       13.59     11.06 o
   4  16  13        0.14       -5.89     11.31 o
  -5  17  13        5.20        6.55      9.73 o
  -4  17  13        0.02       -0.72      8.96 o
  -3  17  13        1.90       19.12     10.69 o
  -2  17  13        2.49       -0.15      8.37 o
  -1  17  13        0.07       -3.82     10.92 o
   0  17  13       19.59       26.47     11.28 o
   1  17  13        0.16       -1.05      6.30 o
   2  17  13       22.64       27.59     11.41 o
   3  17  13        2.83       12.11     11.44 o
   4  17  13        1.27      -12.17     26.92 o
  -4  18  13        9.78       29.14     26.43 o
  -3  18  13        0.40        1.47     10.00 o
  -2  18  13       29.53       32.93     10.05 o
  -1  18  13       25.26       27.05     13.63 o
   0  18  13        1.02      -10.44     21.13 o
   1  18  13        1.67       -2.55      6.34 o
   2  18  13        5.92       13.47     11.64 o
   3  18  13        3.84       -1.41     11.86 o
  -4  19  13       46.28       53.69     22.52 o
  -3  19  13       21.24       20.59     16.19 o
  -2  19  13       26.95       29.38     17.48 o
  -1  19  13        7.30        9.36     13.02 o
   0  19  13       26.06       23.10     25.15 o
   1  19  13        7.68       16.71      7.39 o
   2  19  13       14.88       37.19     24.72 o
  -2  20  13        3.19      -20.91     13.94 o
  -1  20  13       10.52       -5.76     14.42 o
   0  20  13        3.14        4.58     13.89 o
   1  20  13        1.99       13.45     10.65 o
  -8   0  14     1410.77     1421.20     53.64 o
  -6   0  14       21.90       30.68     11.45 o
  -4   0  14       88.09       90.72     11.45 o
  -2   0  14       97.80      100.12     11.20 o
   0   0  14      830.47      752.89     27.04 o
   2   0  14       62.35       57.15      9.20 o
   4   0  14      121.74      118.08      9.60 o
   6   0  14       95.29       83.80      9.36 o
  -9   1  14       16.88       17.62      9.06 o
  -8   1  14       10.50       17.54      8.51 o
  -7   1  14        2.28        1.43      5.90 o
  -6   1  14        1.99        4.01      5.56 o
  -5   1  14      437.74      420.67     13.13 o
  -4   1  14       41.60       55.50      6.74 o
  -3   1  14      114.59      104.62      7.26 o
  -2   1  14       14.94       10.40      3.98 o
  -1   1  14        0.87        1.07      3.40 o
   0   1  14      512.07      530.29     15.75 o
   1   1  14      140.82      143.09      6.39 o
   2   1  14        6.13       -1.23      3.45 o
   3   1  14      372.17      378.74      8.80 o
   4   1  14       43.77       40.51      5.70 o
   5   1  14       50.04       57.17      5.55 o
   6   1  14       10.00       11.21      6.80 o
   7   1  14       53.10       82.30     11.15 o
  -9   2  14        0.10        1.65      8.66 o
  -8   2  14        5.49        4.13      8.15 o
  -7   2  14        1.08       -2.87      6.19 o
  -6   2  14        0.92       -1.23      5.91 o
  -5   2  14       31.45       32.04      8.12 o
  -4   2  14        2.89        1.46      4.57 o
  -3   2  14        5.49        2.39      4.65 o
  -2   2  14       42.43       42.19      5.08 o
  -1   2  14       52.95       53.37      4.90 o
   0   2  14      160.86      152.64      6.58 o
   1   2  14       77.83       80.17      5.86 o
   2   2  14      151.75      160.99      6.63 o
   3   2  14      129.38      123.18      5.90 o
   4   2  14        0.00       -4.73      4.38 o
   5   2  14       44.85       30.17      7.93 o
   6   2  14       28.92       41.77      9.77 o
   7   2  14        2.79        4.58      6.05 o
  -9   3  14      308.53      338.54     16.71 o
  -8   3  14       52.97       40.42     11.08 o
  -7   3  14        6.48        8.77      7.40 o
  -6   3  14       85.28       85.72      8.29 o
  -5   3  14      350.39      315.41     11.49 o
  -4   3  14      479.53      439.54     13.16 o
  -3   3  14       72.96       67.01      6.07 o
  -2   3  14       16.15       14.53      4.27 o
  -1   3  14      250.25      239.73      8.13 o
   0   3  14      161.52      183.64      7.19 o
   1   3  14      161.16      154.08      6.61 o
   2   3  14       48.11       48.24      5.01 o
   3   3  14       34.90       50.22      5.46 o
   4   3  14      138.95      124.98      5.84 o
   5   3  14      191.45      170.96     11.55 o
   6   3  14        6.29        6.13      8.31 o
   7   3  14       13.57        4.73      9.74 o
  -9   4  14      162.17      186.37     13.55 o
  -8   4  14      371.86      396.91     21.33 o
  -7   4  14       38.44       47.09      8.73 o
  -6   4  14       18.51        6.95      6.22 o
  -5   4  14      176.49      176.24      9.89 o
  -4   4  14       70.69       65.76      6.82 o
  -3   4  14      326.37      342.11     12.14 o
  -2   4  14      101.83      103.66      6.64 o
  -1   4  14      224.39      227.60      8.57 o
   0   4  14      393.27      381.06     10.95 o
   1   4  14      230.28      210.48      8.25 o
   2   4  14      567.10      560.16     12.28 o
   3   4  14      684.79      716.38     13.40 o
   4   4  14      620.68      643.79     19.45 o
   5   4  14       59.51       66.54      8.50 o
   6   4  14       19.81       41.52     13.19 o
   7   4  14        0.98       12.28     11.30 o
  -9   5  14        8.93       17.80      9.30 o
  -8   5  14       28.03       30.84     10.19 o
  -7   5  14       10.22       -3.10      7.06 o
  -6   5  14       30.28       20.10      6.60 o
  -5   5  14        8.49       12.59      6.10 o
  -4   5  14       32.29       25.19      5.54 o
  -3   5  14       24.68       21.31      4.98 o
  -2   5  14        0.00       -5.61      3.94 o
  -1   5  14       16.64       13.16      4.37 o
   0   5  14      243.31      262.51      9.22 o
   1   5  14      355.45      361.16     12.19 o
   2   5  14      144.26      164.87      6.87 o
   3   5  14     5552.66     5557.38     79.05 o
   4   5  14      327.00      326.94     13.67 o
   5   5  14      603.58      610.40     35.10 o
   6   5  14        2.03        5.43     11.85 o
   7   5  14       54.08       40.96     13.11 o
  -8   6  14        1.34       -2.33      8.79 o
  -7   6  14        0.00        5.55      8.03 o
  -6   6  14        3.76        4.40      6.16 o
  -5   6  14       25.19       27.38      6.79 o
  -4   6  14       36.91       34.36      6.03 o
  -3   6  14       39.49       41.20      5.63 o
  -2   6  14       16.68       20.23      4.92 o
  -1   6  14       24.87       17.28      4.67 o
   0   6  14       23.62       18.18      4.68 o
   1   6  14      395.22      386.28     10.35 o
   2   6  14      430.32      418.51     10.46 o
   3   6  14      438.99      456.98     14.36 o
   4   6  14        2.31       -7.70      6.28 o
   5   6  14        9.73       11.42     11.80 o
   6   6  14        0.54       -6.12     11.63 o
   7   6  14        2.28      -16.18     10.79 o
  -8   7  14       38.63       39.06     10.97 o
  -7   7  14        5.74       -1.29      7.12 o
  -6   7  14       75.11       72.80     10.63 o
  -5   7  14       10.08       12.76      6.39 o
  -4   7  14       49.15       48.79      6.72 o
  -3   7  14      115.10      129.47      7.46 o
  -2   7  14      183.21      190.04      8.60 o
  -1   7  14      689.40      658.30     15.24 o
   0   7  14       76.24       72.70      6.90 o
   1   7  14      379.42      397.41     14.66 o
   2   7  14       31.44       20.11      4.38 o
   3   7  14       88.88       93.08      9.09 o
   4   7  14       88.15       49.65     11.33 o
   5   7  14       48.36       68.07     14.82 o
   6   7  14        1.96        2.91     11.94 o
  -8   8  14        0.01        5.95      8.68 o
  -7   8  14       85.15       59.32     10.69 o
  -6   8  14       26.45       27.71     10.08 o
  -5   8  14      113.00       94.10     10.58 o
  -4   8  14       43.96       45.08      7.07 o
  -3   8  14       11.80       -1.29      6.02 o
  -2   8  14       67.87       92.98      6.72 o
  -1   8  14     1789.62     1801.46     32.16 o
   0   8  14      338.89      371.34     11.27 o
   1   8  14      319.35      321.36      9.93 o
   2   8  14      204.10      202.77      9.75 o
   3   8  14       26.56        9.59      8.77 o
   4   8  14       25.27       14.29      9.27 o
   5   8  14       53.18       28.73     20.70 o
   6   8  14        3.55        6.54     12.47 o
  -8   9  14       33.99       38.36     10.49 o
  -7   9  14       90.43       78.86     11.33 o
  -6   9  14       36.47       22.29      9.15 o
  -5   9  14     1242.02     1270.93     29.82 o
  -4   9  14      652.62      644.93     19.57 o
  -3   9  14      517.49      534.44     14.68 o
  -2   9  14     1753.28     1719.72     28.62 o
  -1   9  14      690.20      733.90     18.11 o
   0   9  14       33.88       40.40      5.90 o
   1   9  14      792.20      824.79     16.40 o
   2   9  14       33.46       23.90      6.60 o
   3   9  14        4.48       10.09      8.57 o
   4   9  14      297.39      253.20     17.39 o
   5   9  14       11.81        0.09     12.61 o
   6   9  14        4.94       -3.86     12.62 o
  -8  10  14        0.63       -4.01      8.94 o
  -7  10  14       14.36       -3.15      8.45 o
  -6  10  14       38.04       35.29      8.69 o
  -5  10  14      447.70      455.35     19.39 o
  -4  10  14       28.16       37.54      7.98 o
  -3  10  14      235.38      244.53     12.13 o
  -2  10  14      144.78      168.02      9.24 o
  -1  10  14       32.49       41.63      6.84 o
   0  10  14      733.06      734.83     17.78 o
   1  10  14       32.91       32.55      6.39 o
   2  10  14       33.56       23.78     10.93 o
   3  10  14        1.64      -10.73      9.50 o
   4  10  14       12.09       23.40     14.03 o
   5  10  14       33.58       23.05     13.84 o
   6  10  14        1.72       -3.39     22.95 o
  -7  11  14       13.13       26.66     11.76 o
  -6  11  14        4.21       -7.81      7.95 o
  -5  11  14        0.44        2.80      7.94 o
  -4  11  14       20.72       14.54      7.15 o
  -3  11  14        4.49        9.85      6.85 o
  -2  11  14        7.09       -0.98      6.56 o
  -1  11  14     1133.72     1106.63     23.84 o
   0  11  14      473.74      484.72     15.81 o
   1  11  14      109.22      105.96      6.99 o
   2  11  14      191.48      201.95     11.34 o
   3  11  14       40.45       32.33     10.99 o
   4  11  14        1.78       -1.36      9.98 o
   5  11  14        2.80        9.02     13.91 o
   6  11  14        3.94        3.95     14.43 o
  -7  12  14       26.41       21.10     15.74 o
  -6  12  14        1.96       11.86      8.73 o
  -5  12  14      542.53      565.47     27.36 o
  -4  12  14        5.73        5.04      7.56 o
  -3  12  14      112.71      121.71      9.95 o
  -2  12  14      480.02      510.24     17.41 o
  -1  12  14      715.96      752.89     20.70 o
   0  12  14        1.99        0.69      6.15 o
   1  12  14      116.39      105.61     10.67 o
   2  12  14       91.84       82.28      8.05 o
   3  12  14       95.70       97.80     15.62 o
   4  12  14        1.30      -11.66     14.25 o
   5  12  14        4.07       18.29     14.78 o
  -7  13  14       83.51       82.70     12.12 o
  -6  13  14        5.11        2.35      8.78 o
  -5  13  14        7.81        2.87      8.09 o
  -4  13  14      191.12      162.46     12.78 o
  -3  13  14      262.81      215.50     13.66 o
  -2  13  14        3.93       -5.55      7.00 o
  -1  13  14       92.47       87.01     10.00 o
   0  13  14      269.74      240.54     11.30 o
   1  13  14       16.02       25.73      7.77 o
   2  13  14      161.73      133.07      9.21 o
   3  13  14        2.94       -0.56     10.08 o
   4  13  14       88.71       97.78     25.12 o
   5  13  14        2.64       -3.56     18.66 o
  -6  14  14       60.63       56.05     10.93 o
  -5  14  14        3.00        2.76      9.38 o
  -4  14  14       20.83       34.02     10.81 o
  -3  14  14        1.63       -7.91      7.86 o
  -2  14  14       55.01       73.32      9.91 o
  -1  14  14       16.42       14.31      9.10 o
   0  14  14      171.32      159.08      9.41 o
   1  14  14       28.84       39.33      8.36 o
   2  14  14       40.57       20.92     12.18 o
   3  14  14        9.15       17.08     10.95 o
   4  14  14        5.00       16.71     17.62 o
   5  14  14        0.04       19.13     16.56 o
  -6  15  14       12.41        3.66     10.25 o
  -5  15  14       12.60       18.35     10.15 o
  -4  15  14        3.01       -8.46     10.44 o
  -3  15  14        2.19        7.46      8.73 o
  -2  15  14        1.26       -1.06      8.19 o
  -1  15  14        0.00       -0.31      6.85 o
   0  15  14       41.11       30.48     11.51 o
   1  15  14       22.58       22.66      7.73 o
   2  15  14       38.27       27.20     11.32 o
   3  15  14       23.83       22.71     11.74 o
   4  15  14        8.84       17.83     12.64 o
  -5  16  14      100.34       97.03     13.90 o
  -4  16  14      236.80      217.75     16.70 o
  -3  16  14       12.73        6.08      8.64 o
  -2  16  14        0.35        1.44      8.40 o
  -1  16  14        1.53       -5.09      6.60 o
   0  16  14       67.41       46.21     12.71 o
   1  16  14       15.39       26.91      7.69 o
   2  16  14       90.18      100.95     15.21 o
   3  16  14        2.83        1.54     11.34 o
   4  16  14       12.11       24.20     13.20 o
  -5  17  14        1.01        3.21     10.48 o
  -4  17  14        3.35        6.51     10.08 o
  -3  17  14       10.06        0.21      9.89 o
  -2  17  14        9.85       15.33      9.41 o
  -1  17  14       27.85       51.19      9.47 o
   0  17  14       13.90       17.82     11.40 o
   1  17  14        2.93       -0.87      6.40 o
   2  17  14        0.84       -5.74     10.17 o
   3  17  14        8.62       12.55     12.22 o
  -4  18  14        1.79      -15.11     11.63 o
  -3  18  14        5.79        7.43     10.52 o
  -2  18  14        4.33       12.26      8.79 o
  -1  18  14        0.44       10.51     12.37 o
   0  18  14        0.89      -12.72     11.83 o
   1  18  14        7.47        5.20      7.42 o
   2  18  14        0.35      -12.27     11.33 o
  -3  19  14        1.24       -4.76     10.14 o
  -2  19  14        0.14      -13.76      9.17 o
  -1  19  14        2.28       -1.76     13.01 o
   0  19  14        5.15       -5.98     13.30 o
   1  19  14        9.24        0.96      5.00 o
  -9   0  15       10.25      -17.36     11.57 o
  -7   0  15        9.11        1.71      8.08 o
  -5   0  15      164.37      138.71     13.47 o
  -3   0  15       80.10       69.98      9.71 o
  -1   0  15       10.21        0.89      6.11 o
   1   0  15       14.82       10.71      5.44 o
   3   0  15       11.96       -2.02      4.50 o
   5   0  15       12.94        6.30      7.90 o
   7   0  15       21.31        3.86     12.44 o
  -9   1  15       10.02       19.36      9.16 o
  -8   1  15      113.39      110.62     13.13 o
  -7   1  15        3.56        4.05      6.45 o
  -6   1  15       31.49       23.13      6.93 o
  -5   1  15      180.64      176.08     10.13 o
  -4   1  15       95.52      102.01      8.20 o
  -3   1  15      244.92      238.72     10.23 o
  -2   1  15       62.97       39.35      7.84 o
  -1   1  15        8.79        2.09      3.77 o
   0   1  15        2.27       17.68      4.10 o
   1   1  15        0.02       -3.80      3.63 o
   2   1  15       33.18       24.53      4.57 o
   3   1  15        0.01       -3.13      3.63 o
   4   1  15        0.01        0.20      4.83 o
   5   1  15        0.46       -0.55      5.41 o
   6   1  15       26.58       18.87     11.88 o
   7   1  15        0.25        5.59      8.45 o
  -9   2  15       76.56       70.62     11.09 o
  -8   2  15       37.62       53.34     10.81 o
  -7   2  15        0.07        0.83      7.23 o
  -6   2  15      150.72      161.59     10.24 o
  -5   2  15      224.95      210.33     10.70 o
  -4   2  15     1214.33     1207.69     25.32 o
  -3   2  15       69.30       71.28      6.93 o
  -2   2  15       24.57       35.78      5.50 o
  -1   2  15      254.10      284.64      9.73 o
   0   2  15      400.29      409.82     11.21 o
   1   2  15       50.14       59.89      5.73 o
   2   2  15      387.46      405.31     10.79 o
   3   2  15      294.17      290.70      9.41 o
   4   2  15      185.44      174.77      8.11 o
   5   2  15       12.87       18.74      7.66 o
   6   2  15       18.54       17.89      7.22 o
   7   2  15       15.32       16.37      6.57 o
  -8   3  15        1.95        0.33      7.97 o
  -7   3  15        0.01       -9.98      6.66 o
  -6   3  15        9.63       -1.07      6.07 o
  -5   3  15      134.77      131.59      9.19 o
  -4   3  15       14.94       18.28      6.36 o
  -3   3  15       50.22       42.73      5.93 o
  -2   3  15        7.57        7.51      4.33 o
  -1   3  15      124.85      126.37      6.74 o
   0   3  15      419.80      433.09     11.11 o
   1   3  15      122.38      119.55      6.38 o
   2   3  15      591.14      616.66     13.45 o
   3   3  15      349.24      380.88     10.55 o
   4   3  15       89.61       90.53      5.85 o
   5   3  15      162.33      197.15     12.63 o
   6   3  15       48.62       67.04      8.70 o
   7   3  15        2.60        4.75      5.16 o
  -8   4  15       14.46        7.15      9.59 o
  -7   4  15       14.95       18.93      8.15 o
  -6   4  15        3.06       -7.02      8.37 o
  -5   4  15      124.73      120.95      9.21 o
  -4   4  15        0.21       -0.35      5.28 o
  -3   4  15       25.04       22.00      5.37 o
  -2   4  15        8.50        2.27      4.55 o
  -1   4  15      170.89      169.16      7.90 o
   0   4  15       24.65       25.10      4.50 o
   1   4  15      386.23      353.44     10.75 o
   2   4  15      243.17      240.08      9.59 o
   3   4  15      430.93      457.30     11.32 o
   4   4  15       57.72       42.60      8.50 o
   5   4  15       97.26       89.26      9.61 o
   6   4  15       11.86        7.58      5.85 o
  -8   5  15        8.48       11.80      9.63 o
  -7   5  15        0.59       -4.80      6.97 o
  -6   5  15      123.60      122.90      9.77 o
  -5   5  15      131.50      124.75      9.30 o
  -4   5  15      156.51      151.56      8.80 o
  -3   5  15      373.87      365.12     12.05 o
  -2   5  15       90.94       90.84      6.79 o
  -1   5  15      255.54      235.19      9.20 o
   0   5  15       10.46       13.91      3.88 o
   1   5  15      512.11      529.44     12.52 o
   2   5  15        3.26       -2.40      4.32 o
   3   5  15       65.69       91.33      5.22 o
   4   5  15       71.78       45.88      8.63 o
   5   5  15       71.94       67.30     13.28 o
   6   5  15        0.12       -9.81     10.96 o
  -8   6  15       60.82       60.28     11.48 o
  -7   6  15      212.44      205.40     13.35 o
  -6   6  15       39.78       33.34      8.65 o
  -5   6  15      192.32      171.36     10.30 o
  -4   6  15      380.15      346.27     13.72 o
  -3   6  15        0.23       -3.75      5.15 o
  -2   6  15       14.06       10.82      4.99 o
  -1   6  15       48.31       67.91      6.29 o
   0   6  15      131.37      105.51      6.85 o
   1   6  15      738.16      660.05     17.39 o
   2   6  15      805.27      775.22     17.27 o
   3   6  15      275.31      289.87     11.69 o
   4   6  15       15.97        2.69      8.90 o
   5   6  15       46.35       40.89     41.23 o
   6   6  15       18.05       21.89     13.51 o
  -8   7  15        0.54      -13.31      8.88 o
  -7   7  15        2.17      -11.24      7.49 o
  -6   7  15       79.66       77.07      9.86 o
  -5   7  15       15.44       18.04      6.61 o
  -4   7  15       78.93       88.11      8.34 o
  -3   7  15       51.32       58.61      6.49 o
  -2   7  15        0.74       -2.64      4.79 o
  -1   7  15     1118.38     1097.98     21.28 o
   0   7  15      937.13      941.07     18.86 o
   1   7  15      249.83      236.06      8.81 o
   2   7  15      240.26      234.07      9.05 o
   3   7  15       36.02       30.44      6.79 o
   4   7  15      560.26      607.54     20.41 o
   5   7  15       20.76       23.18     13.10 o
   6   7  15       38.04       46.46     14.67 o
  -8   8  15        1.51        1.31      9.64 o
  -7   8  15        0.12        0.41      9.05 o
  -6   8  15       74.48       95.65     11.67 o
  -5   8  15        0.74        4.18      6.59 o
  -4   8  15      246.07      253.35     14.69 o
  -3   8  15       23.92       36.94      7.11 o
  -2   8  15      492.59      479.07     14.00 o
  -1   8  15       18.49       20.04      5.98 o
   0   8  15      160.28      168.15      8.41 o
   1   8  15      399.71      410.45     14.75 o
   2   8  15       11.08        5.62      6.70 o
   3   8  15        6.29       -3.58      5.57 o
   4   8  15        1.19        6.80     12.43 o
   5   8  15        3.15        7.54     30.94 o
   6   8  15        0.09       -2.53     13.18 o
  -8   9  15        4.39        5.27      9.40 o
  -7   9  15        5.03       -2.18      9.26 o
  -6   9  15        5.01       11.27      8.80 o
  -5   9  15        3.95        9.73      8.41 o
  -4   9  15       59.54       65.56      8.96 o
  -3   9  15       90.74       79.26      8.29 o
  -2   9  15     1082.21     1094.42     24.02 o
  -1   9  15       30.99       30.16      7.53 o
   0   9  15       11.52       15.95      5.62 o
   1   9  15       75.18       93.94      7.04 o
   2   9  15        3.16       -0.60      6.17 o
   3   9  15        3.42        3.42      8.67 o
   4   9  15        1.72       -9.21     11.75 o
   5   9  15        3.58       -2.86     12.55 o
   6   9  15        1.05       18.21     13.97 o
  -7  10  15       10.13        8.97      9.41 o
  -6  10  15      176.42      181.82     13.91 o
  -5  10  15      180.29      188.94     13.91 o
  -4  10  15        0.05       -5.57      8.39 o
  -3  10  15      258.97      260.08     13.02 o
  -2  10  15     1764.67     1631.72     34.57 o
  -1  10  15     3818.52     3959.34     68.21 o
   0  10  15      353.00      296.18     12.91 o
   1  10  15      479.69      568.21     16.13 o
   2  10  15       24.35       28.28      7.24 o
   3  10  15       66.25       56.16     14.45 o
   4  10  15      244.30      352.22     43.70 o
   5  10  15       21.56       23.74     14.96 o
  -7  11  15        2.39       -0.72     11.25 o
  -6  11  15       18.33        2.16      8.66 o
  -5  11  15       26.04        9.97      8.34 o
  -4  11  15       29.74       37.10      8.41 o
  -3  11  15        4.47       15.80      7.15 o
  -2  11  15       50.95       72.95      8.99 o
  -1  11  15       99.62      106.18     11.53 o
   0  11  15       54.41       58.29      7.83 o
   1  11  15       70.91       74.68      7.05 o
   2  11  15       57.64       71.61      8.25 o
   3  11  15      260.19      244.25     22.02 o
   4  11  15       13.85       28.82     15.30 o
   5  11  15       75.07       57.40     17.71 o
  -7  12  15        2.46        5.43      9.42 o
  -6  12  15       57.64       68.11     11.80 o
  -5  12  15        0.23       10.10      8.57 o
  -4  12  15       63.89       72.15     10.25 o
  -3  12  15       64.42       75.03     10.35 o
  -2  12  15       11.14        0.87      7.62 o
  -1  12  15        0.07       -4.42      7.62 o
   0  12  15        2.67       -1.61      6.07 o
   1  12  15       47.10       62.64      9.11 o
   2  12  15        9.54       13.12      6.22 o
   3  12  15       26.56       19.39     11.55 o
   4  12  15        4.10      -13.34     21.23 o
   5  12  15        1.14       12.47     15.68 o
  -6  13  15        0.01       -2.68      8.41 o
  -5  13  15        5.57       14.45     12.06 o
  -4  13  15       27.53       42.42     11.08 o
  -3  13  15       70.19       56.12      9.70 o
  -2  13  15        7.33       18.46      8.25 o
  -1  13  15        7.55        2.48      8.11 o
   0  13  15       33.77       33.08      8.12 o
   1  13  15        9.07       21.11      7.72 o
   2  13  15       16.09       26.40      9.53 o
   3  13  15        7.77       12.45     11.67 o
   4  13  15        6.34       37.46     16.32 o
  -6  14  15       12.59       23.34     11.35 o
  -5  14  15       48.83       59.38     12.34 o
  -4  14  15      107.83       85.39     13.66 o
  -3  14  15       23.38       18.27      9.59 o
  -2  14  15       97.17      105.15     11.01 o
  -1  14  15       10.28        3.99      9.64 o
   0  14  15        9.97        5.55      6.51 o
   1  14  15       11.86        8.44      7.14 o
   2  14  15       25.02       20.22     11.75 o
   3  14  15       62.65       66.75     14.73 o
   4  14  15       60.80       50.92     17.44 o
  -5  15  15        0.02       -8.62      9.32 o
  -4  15  15        7.20        4.93     10.87 o
  -3  15  15        0.44        9.55      8.62 o
  -2  15  15        5.10        7.60      8.77 o
  -1  15  15        0.17       -5.18      7.05 o
   0  15  15       15.33       -4.77     10.36 o
   1  15  15       66.58       65.64      9.28 o
   2  15  15        0.01        2.05     18.65 o
   3  15  15        4.56       16.54     12.71 o
   4  15  15        5.01       -4.60     15.11 o
  -5  16  15       39.63       45.13     12.37 o
  -4  16  15       24.22        2.04      9.61 o
  -3  16  15        0.54        4.79      9.19 o
  -2  16  15        4.83        2.82      8.66 o
  -1  16  15        0.27        9.35      7.95 o
   0  16  15        2.56      -12.11      9.69 o
   1  16  15       12.07       -5.65      8.48 o
   2  16  15       11.31       30.84     12.60 o
   3  16  15        0.07       -3.09     11.42 o
  -4  17  15        2.42       -8.97     10.52 o
  -3  17  15        3.07        0.11     10.08 o
  -2  17  15       17.50       -0.20      8.61 o
  -1  17  15        5.49      -11.21      7.47 o
   0  17  15        1.99       -7.27     12.14 o
   1  17  15        3.73        1.43      6.80 o
   2  17  15        0.98      -15.53     10.35 o
  -3  18  15        0.06       -2.94     10.30 o
  -2  18  15        6.41       -3.88      8.40 o
  -1  18  15        0.00      -15.52     12.61 o
   0  18  15       71.54       40.08     16.57 o
   1  18  15       17.15       -9.15     18.66 o
  -1  19  15        2.50      -11.14     14.18 o
  -8   0  16        0.45        9.62     15.28 o
  -6   0  16      121.86      137.86     15.91 o
  -4   0  16       20.11       23.60      8.82 o
  -2   0  16       83.01       87.82      9.14 o
   0   0  16      128.62      170.09     10.90 o
   2   0  16      176.57      155.60     11.72 o
   4   0  16      152.59      146.24     17.96 o
   6   0  16        0.53       -6.13      9.33 o
  -8   1  16      156.16      174.04     14.70 o
  -7   1  16       10.89       12.22      7.33 o
  -6   1  16       22.94       23.34      6.89 o
  -5   1  16      107.45       95.24      8.74 o
  -4   1  16      112.37      104.91      8.60 o
  -3   1  16       26.68       21.79      5.89 o
  -2   1  16       56.01       55.99      6.19 o
  -1   1  16        8.47        9.06      4.37 o
   0   1  16      905.67      949.22     17.88 o
   1   1  16       14.86       10.42      4.52 o
   2   1  16       87.36       92.37      6.22 o
   3   1  16       59.97       61.28      7.05 o
   4   1  16      239.11      216.69     12.21 o
   5   1  16        0.19        6.92      5.67 o
   6   1  16       71.80       89.24      9.57 o
  -8   2  16       34.66       27.15     12.21 o
  -7   2  16        6.71       12.67      7.96 o
  -6   2  16        6.29        1.20      6.26 o
  -5   2  16       39.73       43.17      7.40 o
  -4   2  16       94.47       88.80      8.37 o
  -3   2  16        3.67        0.84      5.27 o
  -2   2  16       73.15       87.05      6.87 o
  -1   2  16        3.77       -0.50      4.26 o
   0   2  16      142.14      145.22      7.22 o
   1   2  16        0.45       -3.45      3.75 o
   2   2  16       78.57       75.37      5.98 o
   3   2  16        0.72       -6.78      5.03 o
   4   2  16       24.83       30.67      6.71 o
   5   2  16        5.98       10.23      7.49 o
   6   2  16        0.14        1.61      6.87 o
  -8   3  16       11.09       28.54      9.96 o
  -7   3  16        9.69       14.53      7.94 o
  -6   3  16       26.63       13.95      6.99 o
  -5   3  16       38.38       30.82      7.03 o
  -4   3  16      207.71      189.58     10.37 o
  -3   3  16      101.42      109.32      8.25 o
  -2   3  16       14.48        2.51      4.57 o
  -1   3  16      175.34      180.77      8.02 o
   0   3  16      120.64      136.00      7.19 o
   1   3  16       13.74       22.52      4.97 o
   2   3  16        6.60        0.80      7.48 o
   3   3  16       51.38       49.91      5.32 o
   4   3  16       15.77       16.52      6.87 o
   5   3  16        8.11        7.66      7.77 o
   6   3  16        8.37        8.89      6.97 o
  -8   4  16        0.47       -1.81      9.00 o
  -7   4  16        0.16        8.85      7.63 o
  -6   4  16       19.67       22.53      7.16 o
  -5   4  16      121.27       97.36      8.92 o
  -4   4  16      119.04      111.79      8.93 o
  -3   4  16      339.70      308.25     17.05 o
  -2   4  16        0.01        0.24      4.60 o
  -1   4  16      350.88      393.06     15.42 o
   0   4  16      210.23      194.17     10.45 o
   1   4  16       75.26       96.76      7.19 o
   2   4  16       52.46       77.19      7.11 o
   3   4  16      233.88      235.55      8.41 o
   4   4  16      116.82      117.87     11.26 o
   5   4  16       63.97       88.46     12.51 o
   6   4  16       35.28       34.19      9.03 o
  -8   5  16       12.17       15.34     10.04 o
  -7   5  16       30.78       34.68      9.13 o
  -6   5  16       23.51       16.01      7.06 o
  -5   5  16      503.68      512.53     22.30 o
  -4   5  16       66.33       68.13      7.84 o
  -3   5  16       21.21       14.23      5.56 o
  -2   5  16       29.88       28.47      6.07 o
  -1   5  16      317.94      290.61     10.50 o
   0   5  16      131.74      133.29      9.06 o
   1   5  16      608.87      608.65     14.67 o
   2   5  16      809.54      805.06     18.24 o
   3   5  16        5.85        1.78      3.76 o
   4   5  16      497.01      507.28     20.25 o
   5   5  16       32.61       33.32      7.60 o
   6   5  16       25.51       34.45     13.00 o
  -8   6  16        8.78       11.95     10.12 o
  -7   6  16        1.35        1.35      7.67 o
  -6   6  16       40.13       37.90      8.83 o
  -5   6  16        2.85        7.39      7.57 o
  -4   6  16       24.89       33.14      8.70 o
  -3   6  16        6.47        1.59      5.50 o
  -2   6  16       16.49       12.85      5.43 o
  -1   6  16       82.35       89.36      7.20 o
   0   6  16      200.10      181.49      8.54 o
   1   6  16       78.59       74.21      6.67 o
   2   6  16       40.68       31.15      7.03 o
   3   6  16        9.23        1.19      5.52 o
   4   6  16        0.48       11.26      7.01 o
   5   6  16        2.77       13.44     12.20 o
   6   6  16       15.75        6.01     12.24 o
  -8   7  16       13.63        8.98      9.79 o
  -7   7  16       22.76       31.45      9.87 o
  -6   7  16       20.50       15.28      8.13 o
  -5   7  16      235.99      271.18     12.70 o
  -4   7  16       40.00       35.21      7.48 o
  -3   7  16      125.46      117.98      8.99 o
  -2   7  16       10.09        4.61      6.00 o
  -1   7  16      280.79      271.18     10.53 o
   0   7  16        0.25        7.37      5.44 o
   1   7  16       33.54       31.01      5.92 o
   2   7  16        0.00       -2.27      4.31 o
   3   7  16       50.78       34.77      6.05 o
   4   7  16       11.87        1.02      6.47 o
   5   7  16        8.74       20.48     13.20 o
   6   7  16        0.72        6.94     12.88 o
  -8   8  16        6.25       12.33     22.84 o
  -7   8  16       63.02       53.47     12.65 o
  -6   8  16      330.70      337.68     26.58 o
  -5   8  16       58.23       68.53      8.52 o
  -4   8  16      576.24      582.94     17.76 o
  -3   8  16      198.79      221.36     11.43 o
  -2   8  16       68.20       75.56      8.21 o
  -1   8  16      555.37      574.68     16.57 o
   0   8  16      680.79      767.19     17.31 o
   1   8  16      333.31      318.58     11.60 o
   2   8  16       29.54       33.70      4.63 o
   3   8  16        7.93       -3.21      4.77 o
   4   8  16       67.97       65.49     15.90 o
   5   8  16        0.08       -0.19     12.66 o
  -7   9  16       64.57       83.18     12.46 o
  -6   9  16        0.01       -8.43      8.13 o
  -5   9  16      184.18      206.27     14.62 o
  -4   9  16       20.83       25.65      7.31 o
  -3   9  16        1.84       11.06      6.34 o
  -2   9  16       55.53       35.72      7.63 o
  -1   9  16      315.68      349.50     13.26 o
   0   9  16     1576.65     1537.39     29.39 o
   1   9  16       34.12       33.25      8.84 o
   2   9  16       13.67       22.48      6.07 o
   3   9  16      468.59      510.85     32.94 o
   4   9  16       97.22      124.19     39.35 o
   5   9  16       19.48       12.81     13.93 o
  -7  10  16        0.03        7.05      9.47 o
  -6  10  16       56.47       43.86     10.49 o
  -5  10  16        0.25        2.53      8.21 o
  -4  10  16        2.30       -2.54      6.77 o
  -3  10  16      103.15      118.04     10.41 o
  -2  10  16       17.68       25.74      8.05 o
  -1  10  16        3.70        7.20      7.65 o
   0  10  16       80.42       68.58      8.34 o
   1  10  16       26.81       27.87      6.01 o
   2  10  16       76.57       79.88      9.24 o
   3  10  16       66.14       78.51     13.83 o
   4  10  16        1.52       -2.03     13.19 o
   5  10  16        5.00       -3.98     13.34 o
  -7  11  16       10.87       22.64     10.33 o
  -6  11  16        1.01       -5.62      9.20 o
  -5  11  16      126.89      108.67     12.27 o
  -4  11  16        9.56       18.81      8.70 o
  -3  11  16      388.99      406.95     17.93 o
  -2  11  16        7.62        2.18      8.14 o
  -1  11  16      489.22      455.33     19.00 o
   0  11  16      110.08       79.88      9.84 o
   1  11  16      189.08      201.38      9.77 o
   2  11  16        2.01        3.37      8.09 o
   3  11  16       30.70       32.97     11.95 o
   4  11  16       26.16       60.14     17.44 o
   5  11  16        9.68       -2.00     13.89 o
  -6  12  16       24.33       22.68     17.09 o
  -5  12  16       48.21       45.17     10.30 o
  -4  12  16       23.97       24.80     10.74 o
  -3  12  16      104.77      120.48     11.74 o
  -2  12  16      114.74       97.54     11.26 o
  -1  12  16        8.41       16.57      8.30 o
   0  12  16       97.50       96.80      9.96 o
   1  12  16       28.92       29.50      8.28 o
   2  12  16       25.10       30.94      7.30 o
   3  12  16        0.66       11.80     11.07 o
   4  12  16        1.56       19.02     15.88 o
  -6  13  16        2.21      -11.37      9.66 o
  -5  13  16        1.27       -4.62     10.87 o
  -4  13  16        4.24        1.59     12.99 o
  -3  13  16       11.15        8.31     13.71 o
  -2  13  16       80.42       80.12     10.55 o
  -1  13  16      100.47       92.43     10.52 o
   0  13  16       18.65       21.38      7.51 o
   1  13  16       60.08       35.10      8.48 o
   2  13  16        1.59        1.93      5.82 o
   3  13  16       29.83       37.56     12.94 o
   4  13  16        7.49       10.29     15.88 o
  -6  14  16        2.20        2.57     21.02 o
  -5  14  16       97.47       92.87     14.40 o
  -4  14  16        1.31       -3.89      8.71 o
  -3  14  16       18.04        9.50      9.88 o
  -2  14  16        3.22        2.93      7.67 o
  -1  14  16        6.17       -1.53     10.45 o
   0  14  16       10.32        1.20      6.43 o
   1  14  16        0.13       -4.67      9.76 o
   2  14  16        0.01       -5.33      5.09 o
   3  14  16        1.12      -13.58     10.99 o
  -5  15  16        0.85       10.10     10.33 o
  -4  15  16       66.07       33.78     12.89 o
  -3  15  16        0.00        6.84      9.36 o
  -2  15  16        0.60        0.68      8.54 o
  -1  15  16        0.94        7.97      7.91 o
   0  15  16        2.91        5.71      6.21 o
   1  15  16       12.09       -0.66     12.77 o
   2  15  16        0.16      -15.41     11.14 o
   3  15  16       14.72       18.09     12.74 o
  -4  16  16       11.11       -0.60     11.24 o
  -3  16  16       15.78       24.34     10.78 o
  -2  16  16        0.73       -5.66      8.56 o
  -1  16  16       28.11       29.64      9.36 o
   0  16  16        7.25       15.65     12.11 o
   1  16  16        1.34        7.90     11.62 o
   2  16  16        8.43       14.15     12.57 o
  -3  17  16        6.30       16.00     15.87 o
  -2  17  16        2.53       14.21     13.05 o
  -1  17  16       81.90       82.93     13.00 o
   0  17  16       20.23       25.69     20.64 o
   1  17  16        0.62      -10.61     11.27 o
  -2  18  16        3.08        1.23     16.72 o
  -1  18  16       29.28       13.93     23.86 o
   0  18  16        0.96       11.76     15.09 o
  -7   0  17       23.24       44.68     12.18 o
  -5   0  17       40.53       36.79     10.41 o
  -3   0  17      104.50      106.68     12.09 o
  -1   0  17      117.65       98.88     10.52 o
   1   0  17      326.06      289.33     15.74 o
   3   0  17        0.36        5.72     10.62 o
   5   0  17       51.28       61.38     11.05 o
  -8   1  17       20.29       45.57     11.61 o
  -7   1  17       27.98       20.81      8.50 o
  -6   1  17       93.67       93.16     10.02 o
  -5   1  17        1.80        4.21      6.15 o
  -4   1  17      182.06      171.03     10.27 o
  -3   1  17       58.51       63.05      7.62 o
  -2   1  17        4.79       -6.80      4.53 o
  -1   1  17       22.54       19.37      5.20 o
   0   1  17        7.72       27.77      5.22 o
   1   1  17      109.61      112.44      8.05 o
   2   1  17       25.05       18.26      7.00 o
   3   1  17      141.43      146.88     10.44 o
   4   1  17        6.49        0.54      6.02 o
   5   1  17       18.40       16.76      6.31 o
   6   1  17        2.52       17.29      7.62 o
  -8   2  17        9.89       14.66      9.89 o
  -7   2  17       41.90       52.91      9.68 o
  -6   2  17        0.01        1.89      6.69 o
  -5   2  17      205.93      194.40     11.12 o
  -4   2  17      182.33      185.57     10.53 o
  -3   2  17       43.87       30.45      6.92 o
  -2   2  17       82.61       76.50      7.15 o
  -1   2  17      163.10      147.87      7.85 o
   0   2  17      619.48      609.86     14.29 o
   1   2  17       90.42       76.94     13.04 o
   2   2  17       34.74       41.22      6.97 o
   3   2  17      664.23      670.00     22.46 o
   4   2  17        1.07       -3.47      5.78 o
   5   2  17       61.85       67.02      9.90 o
   6   2  17       34.02       29.49      8.58 o
  -8   3  17       15.85       14.72     10.05 o
  -7   3  17       85.71       93.30     11.14 o
  -6   3  17       97.07       93.12      9.66 o
  -5   3  17       64.07       57.95      8.21 o
  -4   3  17       51.03       49.37      7.62 o
  -3   3  17       12.40        3.24      5.45 o
  -2   3  17       68.50       63.45      6.95 o
  -1   3  17       78.34       69.73      6.86 o
   0   3  17      155.87      141.55      8.12 o
   1   3  17      285.82      252.04     10.82 o
   2   3  17      625.75      673.30     16.94 o
   3   3  17       57.68       52.09     12.00 o
   4   3  17       58.61       61.12      7.15 o
   5   3  17       69.57       75.67     10.09 o
   6   3  17        0.34       14.39      7.45 o
  -8   4  17        3.55        9.55     12.53 o
  -7   4  17        0.27      -10.99      7.32 o
  -6   4  17       15.31       18.22      7.19 o
  -5   4  17       22.85       24.23      7.29 o
  -4   4  17        0.24        9.58      6.16 o
  -3   4  17        7.41       -3.58      5.68 o
  -2   4  17        4.77       -0.99      5.65 o
  -1   4  17       13.35        5.28      6.39 o
   0   4  17       14.69       11.19      4.92 o
   1   4  17      170.46      164.04      8.34 o
   2   4  17        7.02        1.67      5.25 o
   3   4  17        0.33       -1.17      5.32 o
   4   4  17       16.74       31.95     11.55 o
   5   4  17        0.78        5.89      7.32 o
   6   4  17       41.37       56.68      8.14 o
  -8   5  17        0.24        4.15     22.87 o
  -7   5  17       18.57       21.34      8.77 o
  -6   5  17       10.35        8.82      7.97 o
  -5   5  17      199.73      176.97     11.15 o
  -4   5  17      222.29      222.50     11.33 o
  -3   5  17       49.56       50.55      7.41 o
  -2   5  17       30.36       19.51      6.24 o
  -1   5  17      242.39      245.43     11.01 o
   0   5  17      104.06       88.12      7.61 o
   1   5  17       64.41       81.69      7.53 o
   2   5  17       36.70       36.17      5.96 o
   3   5  17      179.58      172.16      7.54 o
   4   5  17        0.34       10.02      8.20 o
   5   5  17        1.33       -3.18      6.66 o
  -8   6  17       14.91       13.83     22.63 o
  -7   6  17        4.38       -0.83      8.20 o
  -6   6  17        0.09        4.52      8.75 o
  -5   6  17      152.27      168.20     10.94 o
  -4   6  17      667.45      641.17     18.69 o
  -3   6  17       13.89       13.68      6.29 o
  -2   6  17       32.99       30.86     12.09 o
  -1   6  17      345.71      316.98     12.46 o
   0   6  17      204.62      230.34     11.35 o
   1   6  17       31.66       37.84      6.34 o
   2   6  17        2.34       -2.32      5.13 o
   3   6  17       79.04       94.05      8.93 o
   4   6  17        7.16        7.50      7.06 o
   5   6  17        4.92        8.77      5.36 o
  -7   7  17        0.59       -4.49      8.60 o
  -6   7  17       60.05       33.44      9.38 o
  -5   7  17        5.67        5.85      6.40 o
  -4   7  17       28.14       39.22      7.75 o
  -3   7  17       51.84       48.22      7.61 o
  -2   7  17      152.93      157.76     10.02 o
  -1   7  17     1330.18     1334.08     27.55 o
   0   7  17      918.90      956.12     24.04 o
   1   7  17      601.61      620.98     19.96 o
   2   7  17       14.01        8.51      4.96 o
   3   7  17      518.42      476.56     17.89 o
   4   7  17       21.04       24.05      7.60 o
   5   7  17       48.46       47.14     15.27 o
  -7   8  17       17.55       19.69     11.46 o
  -6   8  17        2.19        1.44      8.51 o
  -5   8  17       99.62      106.12     10.89 o
  -4   8  17       42.87       47.92      8.11 o
  -3   8  17      163.34      148.32     10.15 o
  -2   8  17       48.67       31.87      8.13 o
  -1   8  17     1187.64     1174.57     28.03 o
   0   8  17       27.55       14.45      7.38 o
   1   8  17      364.18      360.06     12.45 o
   2   8  17       39.65       34.64      7.06 o
   3   8  17       47.89       28.66      6.33 o
   4   8  17       12.48        9.86     13.12 o
   5   8  17        5.13        2.80     13.05 o
  -7   9  17        1.24        7.61     11.32 o
  -6   9  17       13.88       12.44      9.02 o
  -5   9  17        5.08        7.22      8.89 o
  -4   9  17       32.00       32.27      7.83 o
  -3   9  17       28.04       24.77      6.97 o
  -2   9  17      234.32      249.82     12.04 o
  -1   9  17      169.79      150.76     10.91 o
   0   9  17        4.35        5.09      6.78 o
   1   9  17       35.24       27.38      6.61 o
   2   9  17        5.03       -1.84      5.75 o
   3   9  17       32.94       55.76     12.97 o
   4   9  17        4.50       -7.83     12.98 o
   5   9  17        0.00        9.93     14.46 o
  -7  10  17       32.35       33.74     10.75 o
  -6  10  17       55.67       24.73     10.10 o
  -5  10  17       22.92       31.41     12.51 o
  -4  10  17       23.40       10.69      8.01 o
  -3  10  17      124.69      133.09     14.86 o
  -2  10  17      317.02      325.12     14.84 o
  -1  10  17       84.41       70.98      8.90 o
   0  10  17      427.30      459.09     16.22 o
   1  10  17       31.35       41.33      7.67 o
   2  10  17       48.30       38.25      8.64 o
   3  10  17        3.61       -4.82     10.68 o
   4  10  17        3.43        6.97     14.48 o
  -6  11  17       19.54       33.30     12.28 o
  -5  11  17       11.23        2.03      8.72 o
  -4  11  17      592.35      647.60     31.47 o
  -3  11  17      198.06      206.26     14.60 o
  -2  11  17       11.83       -9.10      7.47 o
  -1  11  17       26.47       39.89      9.14 o
   0  11  17      204.07      268.73     14.90 o
   1  11  17        5.48       -1.31      5.74 o
   2  11  17       52.95       72.59      9.25 o
   3  11  17       24.86        9.15     11.87 o
   4  11  17        5.17      -19.09     30.08 o
  -6  12  17        0.30       21.89     13.55 o
  -5  12  17       71.12       63.11     12.74 o
  -4  12  17        0.12        1.78     12.12 o
  -3  12  17       45.09       34.66      9.60 o
  -2  12  17       63.07       55.90     10.14 o
  -1  12  17        9.31       -4.46      8.65 o
   0  12  17       28.95       49.57      8.79 o
   1  12  17        5.22       -3.65     10.08 o
   2  12  17        0.04       -6.61      6.54 o
   3  12  17       12.90       12.51     11.77 o
   4  12  17       69.97       57.62     19.20 o
  -5  13  17       33.25       33.01     13.63 o
  -4  13  17        0.05       11.43     10.30 o
  -3  13  17       44.49       48.21     11.61 o
  -2  13  17       64.55       51.49     10.10 o
  -1  13  17        0.44        6.09      7.55 o
   0  13  17       44.14       27.63      8.01 o
   1  13  17        5.37       12.70     11.64 o
   2  13  17        0.54        4.68      6.61 o
   3  13  17        1.06        0.31     12.30 o
  -5  14  17      103.27      108.95     17.63 o
  -4  14  17      153.79      161.00     16.31 o
  -3  14  17       55.97       42.81     17.89 o
  -2  14  17       15.77       18.72     10.86 o
  -1  14  17       13.03       12.61      8.07 o
   0  14  17        8.52        9.44      7.06 o
   1  14  17        0.38      -18.04     18.07 o
   2  14  17       15.00       19.69      6.26 o
   3  14  17       11.30        5.57     12.67 o
  -4  15  17       26.34       21.44     13.22 o
  -3  15  17       18.23       20.91     10.61 o
  -2  15  17       11.40        2.44      9.13 o
  -1  15  17       16.40       38.21      9.25 o
   0  15  17       48.43       47.01     14.67 o
   1  15  17       15.43        7.63     11.52 o
   2  15  17        6.24       18.90     22.14 o
  -3  16  17        5.45        4.30      9.80 o
  -2  16  17       30.46       32.93     10.68 o
  -1  16  17        0.36       -2.21      8.46 o
   0  16  17        0.07      -13.65     10.33 o
   1  16  17        0.66      -12.82     11.13 o
  -2  17  17        0.17       -5.80      9.47 o
  -1  17  17       49.50       56.24     10.78 o
   0  17  17       13.29        5.39     21.02 o
  -8   0  18        0.11        1.25     13.83 o
  -6   0  18      547.14      560.58     35.81 o
  -4   0  18       67.30       64.18     12.25 o
  -2   0  18      109.34      104.08     14.17 o
   0   0  18     1666.76     1595.58     43.21 o
   2   0  18       54.12       50.67     12.33 o
   4   0  18        0.50        1.96      9.12 o
  -8   1  18        4.39        8.59     10.10 o
  -7   1  18        4.59        4.24      8.22 o
  -6   1  18      100.32      115.92     10.33 o
  -5   1  18       19.41       12.29      6.87 o
  -4   1  18        4.69        3.78      6.26 o
  -3   1  18       33.63       25.55      6.89 o
  -2   1  18       59.48       61.15      7.49 o
  -1   1  18       16.92        8.36      7.88 o
   0   1  18      406.25      376.26     13.51 o
   1   1  18        5.96        2.35      5.39 o
   2   1  18      150.77      138.55     10.92 o
   3   1  18        1.31       12.52      7.25 o
   4   1  18        0.23        2.26      6.44 o
   5   1  18        0.32       -2.66      5.94 o
  -8   2  18        5.33       15.32     10.20 o
  -7   2  18        3.58        4.22      8.30 o
  -6   2  18        0.50        4.77      6.79 o
  -5   2  18        2.23        1.10      6.67 o
  -4   2  18       88.39       91.78      9.00 o
  -3   2  18       24.54       20.85      6.74 o
  -2   2  18       32.09       19.93      6.26 o
  -1   2  18      238.19      216.63     10.73 o
   0   2  18      116.32      107.30      8.48 o
   1   2  18       30.14       14.70      6.57 o
   2   2  18      208.30      197.25     12.21 o
   3   2  18       11.39       10.78      6.89 o
   4   2  18       26.44       32.73      7.47 o
   5   2  18        9.32        3.51      7.90 o
  -7   3  18       23.35       30.67      9.41 o
  -6   3  18       13.37       11.70      7.17 o
  -5   3  18       42.67       25.46      7.27 o
  -4   3  18       34.57       46.55      7.79 o
  -3   3  18        7.78        1.68      5.71 o
  -2   3  18      161.06      174.96     10.15 o
  -1   3  18        6.56        7.77      5.92 o
   0   3  18      464.83      468.78     14.99 o
   1   3  18        2.11       -1.14      5.94 o
   2   3  18       13.36       15.31      7.37 o
   3   3  18        7.07        8.96      6.54 o
   4   3  18        3.77       -0.08     12.68 o
   5   3  18        5.87        7.97      8.18 o
  -7   4  18        0.28        7.39      8.29 o
  -6   4  18        2.51        9.72      7.21 o
  -5   4  18      186.48      176.46     11.25 o
  -4   4  18        6.63       -4.63      6.15 o
  -3   4  18       16.21       11.69      6.39 o
  -2   4  18      181.37      172.72     10.24 o
  -1   4  18       75.13       71.64      9.90 o
   0   4  18      258.01      241.94     10.89 o
   1   4  18      121.86      100.84      9.07 o
   2   4  18       18.98        7.88      6.35 o
   3   4  18       66.32       40.36      7.72 o
   4   4  18        8.39       12.32      8.23 o
   5   4  18       12.35       23.14      8.19 o
  -7   5  18        1.28       -0.83      8.85 o
  -6   5  18       12.40        7.31      9.43 o
  -5   5  18        0.80        3.59      6.72 o
  -4   5  18      142.99      148.78     12.75 o
  -3   5  18       50.04       55.78      7.84 o
  -2   5  18        8.51        3.75      6.18 o
  -1   5  18      537.45      563.91     16.83 o
   0   5  18       73.76       45.89      7.93 o
   1   5  18      307.92      341.74     14.94 o
   2   5  18       31.63       39.04     11.25 o
   3   5  18      124.92      112.00      9.40 o
   4   5  18       38.30       42.33      9.46 o
   5   5  18       35.67       29.71      8.23 o
  -7   6  18        3.91       -1.83      8.49 o
  -6   6  18       52.12       48.68      9.59 o
  -5   6  18       13.74       17.35      7.35 o
  -4   6  18       34.97       23.26      7.09 o
  -3   6  18        7.59        0.35      6.21 o
  -2   6  18        0.10       -6.29      5.99 o
  -1   6  18        0.01       -3.14      7.38 o
   0   6  18       54.83       51.53      8.15 o
   1   6  18        7.53        8.77      6.47 o
   2   6  18      134.12      134.95      9.08 o
   3   6  18        3.81       -3.70      7.93 o
   4   6  18       22.06       28.02      7.94 o
   5   6  18        2.70       -1.24      5.94 o
  -7   7  18        0.66       -2.37      8.22 o
  -6   7  18       31.12       19.84      8.91 o
  -5   7  18       43.14       26.25      7.96 o
  -4   7  18        4.68        3.57      6.85 o
  -3   7  18       49.77       57.79      8.18 o
  -2   7  18        4.90        1.01      6.20 o
  -1   7  18      514.48      549.32     18.64 o
   0   7  18       12.45       11.82      6.81 o
   1   7  18       22.65       31.44      6.88 o
   2   7  18       39.11       33.33      6.49 o
   3   7  18        4.79       -1.80      7.40 o
   4   7  18        1.95        3.89      7.15 o
   5   7  18        1.10      -11.13     12.84 o
  -7   8  18        1.72        6.64     11.45 o
  -6   8  18        0.54       11.40      8.58 o
  -5   8  18      196.61      206.26     15.59 o
  -4   8  18        6.89       11.85      7.06 o
  -3   8  18       13.12       13.77      6.86 o
  -2   8  18      699.81      690.60     21.50 o
  -1   8  18        0.02       -7.25      7.05 o
   0   8  18       19.74       23.48      7.19 o
   1   8  18       48.04       45.15      7.54 o
   2   8  18      127.17      116.43      7.95 o
   3   8  18       13.72       23.29      6.56 o
   4   8  18        0.03        6.19     13.11 o
  -6   9  18        6.52        0.97      9.20 o
  -5   9  18        8.70        7.85      8.19 o
  -4   9  18       97.36       76.77      9.61 o
  -3   9  18      322.37      362.73     16.07 o
  -2   9  18        4.47        8.94      7.60 o
  -1   9  18        4.11       -8.68     11.32 o
   0   9  18       52.29       50.02      7.86 o
   1   9  18       73.60       90.21      8.36 o
   2   9  18        2.32        0.60      7.62 o
   3   9  18      125.26      155.28     20.88 o
   4   9  18       46.14       46.75     21.61 o
  -6  10  18       10.96       12.89      9.81 o
  -5  10  18       26.92       39.11     10.56 o
  -4  10  18      168.34      163.31     16.27 o
  -3  10  18       38.00       42.41      8.87 o
  -2  10  18       73.47       65.08      9.51 o
  -1  10  18        0.25        6.00      6.89 o
   0  10  18       13.68       15.17      7.54 o
   1  10  18       49.30       53.60     10.97 o
   2  10  18       62.47       62.29     13.80 o
   3  10  18       31.41       41.05     16.00 o
   4  10  18       59.07       64.49     18.44 o
  -6  11  18        2.14       -0.30     17.91 o
  -5  11  18       26.03       48.79     12.14 o
  -4  11  18      169.00      201.59     17.09 o
  -3  11  18       13.20       15.04      8.79 o
  -2  11  18        2.21        0.39      8.19 o
  -1  11  18        4.31       20.79      8.29 o
   0  11  18        0.29        5.26      8.30 o
   1  11  18        0.97        4.17      6.07 o
   2  11  18       39.93       31.54     13.09 o
   3  11  18        0.71       24.54     47.13 o
  -5  12  18        0.75       14.08     12.73 o
  -4  12  18       43.14       88.06     13.99 o
  -3  12  18      125.73      118.58     14.57 o
  -2  12  18       11.38        9.42      8.29 o
  -1  12  18       88.39       74.89     10.64 o
   0  12  18        0.83       -1.92      7.19 o
   1  12  18       23.07        6.75     11.06 o
   2  12  18       22.25       54.80     14.08 o
   3  12  18      132.31      188.50     29.44 o
  -5  13  18       47.02       54.50     15.31 o
  -4  13  18        7.73        0.19      9.84 o
  -3  13  18       37.42       47.55     11.72 o
  -2  13  18       89.55       97.30     20.29 o
  -1  13  18        6.28        7.63      8.13 o
   0  13  18        1.65        0.43      7.16 o
   1  13  18       23.40       19.04     12.37 o
   2  13  18       48.07       43.31      8.41 o
   3  13  18        5.52        9.33     21.98 o
  -4  14  18        1.23       22.98     13.38 o
  -3  14  18        1.12       -6.92     10.81 o
  -2  14  18       15.30       23.51      9.86 o
  -1  14  18        6.11       12.73      8.26 o
   0  14  18       42.08       50.56      8.91 o
   1  14  18        2.30        1.95     11.44 o
   2  14  18       20.73       12.89      6.76 o
  -3  15  18        9.48       19.07     10.41 o
  -2  15  18       10.22        2.07      9.06 o
  -1  15  18        0.05       -9.34      8.18 o
   0  15  18        0.75       -8.60     10.49 o
   1  15  18        1.59       20.60     13.24 o
  -2  16  18        0.07       17.99     10.79 o
  -1  16  18       47.53       22.35     11.01 o
   0  16  18        1.67       -9.67     26.22 o
  -7   0  19       21.28       35.51     15.74 o
  -5   0  19       12.00        0.61      9.37 o
  -3   0  19        0.00        1.14      8.52 o
  -1   0  19        0.50       -4.04      8.67 o
   1   0  19       12.21        1.63     24.99 o
   3   0  19      123.86      152.40     16.04 o
   5   0  19       15.14       18.58     10.09 o
  -7   1  19       17.10        7.67      9.02 o
  -6   1  19        0.41       -7.51      6.84 o
  -5   1  19        2.04        2.68      6.91 o
  -4   1  19       90.64      103.25      9.60 o
  -3   1  19        4.03       -1.29      6.18 o
  -2   1  19       55.67       54.37      7.81 o
  -1   1  19       50.15       34.29      7.18 o
   0   1  19        4.43       24.10      6.59 o
   1   1  19      281.88      250.88     12.47 o
   2   1  19      108.60      107.28     10.30 o
   3   1  19        4.29        9.76      7.34 o
   4   1  19        0.74        8.31      6.90 o
   5   1  19        0.11        3.68      6.48 o
  -7   2  19        0.22        4.65     11.37 o
  -6   2  19       12.20        2.82      7.18 o
  -5   2  19       21.43       10.80      7.27 o
  -4   2  19        0.05       -8.68      5.79 o
  -3   2  19       19.38       17.74      6.78 o
  -2   2  19      246.36      215.65     11.31 o
  -1   2  19      135.53      143.99     10.31 o
   0   2  19      203.07      187.07     11.08 o
   1   2  19      107.74      104.96      9.40 o
   2   2  19        5.63       -4.69      7.07 o
   3   2  19       64.06       62.01      8.73 o
   4   2  19        1.62       -0.80      6.46 o
   5   2  19       79.39      114.21     11.94 o
  -7   3  19        0.05        3.66      8.77 o
  -6   3  19        8.50        0.10      7.16 o
  -5   3  19       48.08       29.69      7.91 o
  -4   3  19        4.95        3.26      8.71 o
  -3   3  19       37.21       23.47      7.27 o
  -2   3  19       51.93       55.28      7.82 o
  -1   3  19       31.47       26.39      6.78 o
   0   3  19        5.74       13.80     10.53 o
   1   3  19      202.78      196.43     11.41 o
   2   3  19       15.24       -6.90      6.89 o
   3   3  19        0.07       -4.00      6.34 o
   4   3  19       51.98       46.86      7.88 o
   5   3  19       17.85       32.33      9.36 o
  -7   4  19        3.11        2.98      8.36 o
  -6   4  19        6.14       -2.10      8.38 o
  -5   4  19       13.99       14.20      7.41 o
  -4   4  19      118.07      128.64     10.43 o
  -3   4  19       23.27       16.49      6.93 o
  -2   4  19       18.45       21.44      6.92 o
  -1   4  19       11.02        4.12      6.28 o
   0   4  19       64.63       56.80      8.37 o
   1   4  19        9.63       10.24      6.53 o
   2   4  19       95.25       90.58      9.69 o
   3   4  19        8.07        2.09      6.48 o
   4   4  19       12.46       -1.94      8.72 o
  -7   5  19       26.75       38.35     10.10 o
  -6   5  19       25.67       40.59      9.85 o
  -5   5  19       24.81        9.82      7.40 o
  -4   5  19       48.22       39.56      7.86 o
  -3   5  19       90.63      102.96      9.39 o
  -2   5  19       82.46       84.23      9.16 o
  -1   5  19       82.11      100.91      9.99 o
   0   5  19       53.80       49.71      8.46 o
   1   5  19       11.52       10.33      6.36 o
   2   5  19       11.63        5.89      7.09 o
   3   5  19       19.23       14.99      6.47 o
   4   5  19        3.36       10.11      8.73 o
  -7   6  19      127.96      134.63     14.40 o
  -6   6  19        0.26       -4.03      8.06 o
  -5   6  19        2.47       -2.88      6.94 o
  -4   6  19        4.51       -4.47      6.69 o
  -3   6  19        4.09        0.25      6.51 o
  -2   6  19       36.06       35.68      7.84 o
  -1   6  19      475.76      505.34     18.34 o
   0   6  19      104.40       93.84      9.24 o
   1   6  19        0.92       -1.98      7.86 o
   2   6  19        7.60       14.71      7.52 o
   3   6  19        0.58        9.91      8.77 o
   4   6  19        3.45       -6.04      8.13 o
  -6   7  19      218.24      221.65     19.40 o
  -5   7  19       51.18       51.80      9.57 o
  -4   7  19       40.26       53.35      8.60 o
  -3   7  19      241.87      228.16     12.29 o
  -2   7  19       86.07       79.42      9.94 o
  -1   7  19      244.67      219.44     12.74 o
   0   7  19        0.60        0.43      6.40 o
   1   7  19       52.43       61.67      8.05 o
   2   7  19        0.16       -0.92      5.90 o
   3   7  19       71.54       79.25     10.98 o
   4   7  19        2.95        1.75      7.20 o
  -6   8  19       12.30       11.97      8.85 o
  -5   8  19        8.32       -5.06      7.97 o
  -4   8  19      127.07      124.85     10.83 o
  -3   8  19        0.24       -1.58      7.73 o
  -2   8  19      164.11      171.99     12.11 o
  -1   8  19       40.03       31.25      8.24 o
   0   8  19       18.91       21.39      7.53 o
   1   8  19       15.39       13.76      8.87 o
   2   8  19        2.43        5.84      6.36 o
   3   8  19        7.91        6.58      8.22 o
   4   8  19        0.10       -6.42     13.11 o
  -6   9  19       17.95       12.82     12.57 o
  -5   9  19        2.43        8.02      9.39 o
  -4   9  19        0.73       -0.81      7.91 o
  -3   9  19        6.27       -5.74      7.32 o
  -2   9  19       22.87       31.14      8.33 o
  -1   9  19       16.40       12.12      7.65 o
   0   9  19        7.99       10.43      6.98 o
   1   9  19        3.40       -1.44      7.26 o
   2   9  19       15.08        6.07      8.98 o
   3   9  19        0.02      -19.34     12.89 o
  -6  10  19        0.93        1.95     10.38 o
  -5  10  19       47.21       49.56     16.13 o
  -4  10  19       33.23       24.94     12.37 o
  -3  10  19        7.97        3.97      7.53 o
  -2  10  19       48.24       39.04      8.92 o
  -1  10  19       22.11        2.90      7.40 o
   0  10  19       16.57        9.37      9.38 o
   1  10  19       64.44       73.78     12.01 o
   2  10  19        7.20       10.76     11.70 o
   3  10  19      114.90       86.21     19.69 o
  -5  11  19        5.79        5.83     10.66 o
  -4  11  19       57.12       36.67     14.79 o
  -3  11  19       33.00       41.63     10.42 o
  -2  11  19       26.06       36.07      9.52 o
  -1  11  19       15.32       19.47      8.96 o
   0  11  19        4.03       -3.10      9.95 o
   1  11  19       35.92       44.76      7.67 o
   2  11  19      113.52      131.79     17.21 o
   3  11  19      101.11      184.37     23.72 o
  -5  12  19        0.01        6.52     10.84 o
  -4  12  19        3.74       14.05     11.15 o
  -3  12  19       25.92       28.19     11.07 o
  -2  12  19        2.02        9.82      8.79 o
  -1  12  19       10.10       11.24      8.67 o
   0  12  19        0.50       -8.98      7.71 o
   1  12  19        1.05       -4.26     11.41 o
   2  12  19       44.61       24.46     15.44 o
  -4  13  19        0.09        1.94     11.17 o
  -3  13  19       59.61       52.83     13.08 o
  -2  13  19       13.57       -0.24      8.44 o
  -1  13  19        2.35        8.18      8.78 o
   0  13  19        4.80        0.93      7.78 o
   1  13  19        0.88       -0.80     11.96 o
   2  13  19        3.54       13.95     13.09 o
  -3  14  19      101.30      115.52     15.16 o
  -2  14  19        6.21       24.22     10.95 o
  -1  14  19        1.87        5.68      8.49 o
   0  14  19        0.82        6.26      9.57 o
   1  14  19       29.48       63.18     20.92 o
  -1  15  19       27.65       40.65     10.64 o
  -6   0  20       19.51        4.82     11.02 o
  -4   0  20       89.86       75.32     18.41 o
  -2   0  20        0.00        8.50      9.84 o
   0   0  20      297.30      255.54     20.94 o
   2   0  20      182.25      200.79     33.67 o
   4   0  20        8.78        1.20      9.91 o
  -7   1  20        0.69        8.67     10.17 o
  -6   1  20       14.81       13.71      7.91 o
  -5   1  20       24.27       24.44      8.17 o
  -4   1  20       27.93       31.09      8.09 o
  -3   1  20        6.70       -4.81      7.03 o
  -2   1  20        0.63       -1.85      6.23 o
  -1   1  20      106.69      116.41      9.53 o
   0   1  20      115.65      116.98     10.38 o
   1   1  20        4.73       19.85      8.27 o
   2   1  20      100.84      110.51     10.81 o
   3   1  20       22.57        7.45      7.59 o
   4   1  20        0.05       -5.73      7.02 o
  -7   2  20        2.32        8.03      8.79 o
  -6   2  20        0.49       -6.16      7.55 o
  -5   2  20        9.02       -6.80      6.89 o
  -4   2  20       16.41        2.07      7.16 o
  -3   2  20      122.28      119.25     10.15 o
  -2   2  20       31.16       36.86      7.50 o
  -1   2  20      211.40      192.50     11.76 o
   0   2  20      225.64      222.14     12.57 o
   1   2  20        0.03        9.86      7.87 o
   2   2  20        0.74       -2.92      7.15 o
   3   2  20       15.08       22.56      8.04 o
   4   2  20       15.54       13.11      7.20 o
  -6   3  20        1.40        2.42      7.52 o
  -5   3  20       28.22       17.53      7.90 o
  -4   3  20       11.83        6.48      6.93 o
  -3   3  20        0.39       -0.39      6.69 o
  -2   3  20      104.44      110.73     11.07 o
  -1   3  20      134.93      174.62     11.78 o
   0   3  20       46.46       47.20      8.35 o
   1   3  20       86.69       98.30     10.61 o
   2   3  20       10.50       14.84      7.69 o
   3   3  20        5.43       25.05      7.54 o
   4   3  20       32.32       47.69      7.73 o
  -6   4  20       43.47       52.41     12.97 o
  -5   4  20       49.18       61.91      9.27 o
  -4   4  20        7.31       16.74      7.42 o
  -3   4  20       22.14       22.21      7.87 o
  -2   4  20      210.52      198.58     13.36 o
  -1   4  20       56.14       69.94      9.61 o
   0   4  20       12.57       12.97      7.38 o
   1   4  20       93.25       79.41     10.23 o
   2   4  20        0.06       -1.61      7.13 o
   3   4  20       85.45       84.48      9.23 o
   4   4  20        0.00       -3.29      8.00 o
  -6   5  20       70.40       68.59     10.76 o
  -5   5  20       18.95       17.61      7.67 o
  -4   5  20       67.70       74.47      9.38 o
  -3   5  20      377.25      392.07     18.25 o
  -2   5  20      326.68      348.01     15.76 o
  -1   5  20      104.27      120.03     10.73 o
   0   5  20        0.27       -7.21      6.40 o
   1   5  20        0.50       -6.40      6.38 o
   2   5  20        1.63       -0.99      6.93 o
   3   5  20        1.17        4.94      6.76 o
   4   5  20        1.69       -9.96      8.03 o
  -6   6  20        0.20       -7.00      7.91 o
  -5   6  20       28.79       26.72      8.22 o
  -4   6  20       13.93       12.04      7.72 o
  -3   6  20      320.59      355.34     26.18 o
  -2   6  20      199.58      212.23     13.32 o
  -1   6  20      123.97      132.64     11.13 o
   0   6  20       15.12        7.73      8.63 o
   1   6  20        0.26        3.95      6.51 o
   2   6  20        3.71       12.10      6.98 o
   3   6  20        0.03        5.00      8.67 o
  -6   7  20      151.66      154.56     14.77 o
  -5   7  20       35.55       32.49      9.16 o
  -4   7  20        0.12        0.14      7.96 o
  -3   7  20        6.16       -1.46      7.72 o
  -2   7  20       51.54       48.78      9.13 o
  -1   7  20        5.01        6.88      7.45 o
   0   7  20       19.24       13.77      7.31 o
   1   7  20        3.50       -0.62      7.39 o
   2   7  20        1.74        0.59      6.56 o
   3   7  20        4.27        4.99      8.40 o
  -6   8  20       22.46       20.40      9.34 o
  -5   8  20       10.55       24.41      9.84 o
  -4   8  20        5.09       11.78      8.40 o
  -3   8  20        0.02        2.58      7.82 o
  -2   8  20        8.77        3.49      7.96 o
  -1   8  20       33.19       31.21      8.42 o
   0   8  20       23.28       34.11      8.20 o
   1   8  20       58.58       73.72      8.68 o
   2   8  20       28.67       39.91      6.99 o
   3   8  20       19.75       -2.95     13.36 o
  -5   9  20       48.24       29.29     10.36 o
  -4   9  20       25.97       22.41     10.14 o
  -3   9  20       48.89       49.60      9.73 o
  -2   9  20      265.51      282.90     14.87 o
  -1   9  20       76.96       88.47     11.52 o
   0   9  20        4.69        6.16      6.82 o
   1   9  20       21.47       30.54     10.48 o
   2   9  20       28.52       27.70     10.03 o
   3   9  20        8.14       12.38     15.60 o
  -5  10  20        5.64        2.09     11.04 o
  -4  10  20        0.20        2.13     12.37 o
  -3  10  20        7.97       19.91      8.70 o
  -2  10  20       12.67       -6.21      7.31 o
  -1  10  20       21.14       30.10      8.57 o
   0  10  20        1.76        1.19      6.83 o
   1  10  20        3.55       -0.60      6.31 o
   2  10  20        8.81       30.18     16.53 o
  -4  11  20       28.96       47.28     12.49 o
  -3  11  20       22.74       22.45     11.12 o
  -2  11  20        7.38       13.92      8.93 o
  -1  11  20        5.72        7.60      8.60 o
   0  11  20       11.82       15.18      8.43 o
   1  11  20       18.95       28.91      7.57 o
   2  11  20       31.65       41.27     18.11 o
  -4  12  20       21.25       27.93     15.33 o
  -3  12  20       28.00       40.50     11.90 o
  -2  12  20       32.29       57.24     11.21 o
  -1  12  20        0.03      -14.51      9.67 o
   0  12  20       32.10       32.08     10.59 o
   1  12  20       17.66       31.92     14.27 o
  -3  13  20       45.07       47.57     12.91 o
  -2  13  20        1.82        7.53     10.29 o
  -1  13  20       10.00       11.15     11.95 o
   0  13  20       16.08       16.86     12.92 o
  -5   0  21       51.20       42.00     12.63 o
  -3   0  21        5.17      -10.61      9.59 o
  -1   0  21        4.18        4.57     10.23 o
   1   0  21       47.92       49.50     13.61 o
   3   0  21        0.93       12.27     11.39 o
  -6   1  21        1.63       -3.18      7.77 o
  -5   1  21        0.67       -7.20      7.37 o
  -4   1  21       26.03       10.55      7.51 o
  -3   1  21       48.27       37.92      8.51 o
  -2   1  21      163.32      148.85     11.30 o
  -1   1  21      279.87      281.30     14.46 o
   0   1  21       30.46       33.80      9.31 o
   1   1  21        0.10       -6.00      7.57 o
   2   1  21      101.63       77.50     10.43 o
   3   1  21        2.86       12.07      7.97 o
  -6   2  21        7.47        0.95      8.09 o
  -5   2  21        0.55      -10.79      7.20 o
  -4   2  21        3.70        4.94      7.49 o
  -3   2  21       42.15       38.19      8.42 o
  -2   2  21      225.63      261.44     13.14 o
  -1   2  21      403.75      405.62     21.52 o
   0   2  21        6.45       16.94      8.51 o
   1   2  21        0.02       -3.95      7.49 o
   2   2  21        0.53       -5.13      7.54 o
   3   2  21       25.90       38.76      8.78 o
  -6   3  21       34.30       48.99     10.11 o
  -5   3  21       11.60       -0.57      7.95 o
  -4   3  21      159.45      153.20     11.80 o
  -3   3  21        8.57        5.34      7.31 o
  -2   3  21      119.53      134.77     11.85 o
  -1   3  21       12.25        9.06      7.63 o
   0   3  21        9.26        8.10      8.15 o
   1   3  21      110.92       93.82     11.04 o
   2   3  21        0.14        1.66      7.70 o
   3   3  21       24.16       22.77      8.40 o
  -6   4  21        2.79       -0.28      9.25 o
  -5   4  21       18.26       21.95      8.28 o
  -4   4  21       62.89       57.48      9.60 o
  -3   4  21       65.58       65.37      9.60 o
  -2   4  21      150.83      171.53     12.52 o
  -1   4  21       67.17       58.65      9.32 o
   0   4  21        1.59       10.06      7.34 o
   1   4  21       69.95       92.19     10.72 o
   2   4  21       28.58       36.14      8.75 o
   3   4  21       25.99       41.49      8.38 o
  -6   5  21        5.72       31.17     10.21 o
  -5   5  21       13.29       11.20      8.41 o
  -4   5  21        1.81        1.26      7.61 o
  -3   5  21       11.00       11.19      8.53 o
  -2   5  21      157.48      190.96     13.09 o
  -1   5  21       98.96      101.37     10.65 o
   0   5  21        0.61        2.56      7.12 o
   1   5  21        0.10        6.16      7.93 o
   2   5  21       10.26       22.26      8.64 o
   3   5  21        7.36       -3.66      6.28 o
  -5   6  21        0.76       -1.83      8.25 o
  -4   6  21        0.78        6.91      9.90 o
  -3   6  21      327.89      331.25     16.43 o
  -2   6  21        3.61        7.74      8.20 o
  -1   6  21       16.76       20.57      8.10 o
   0   6  21        0.01       -1.08      7.11 o
   1   6  21        3.88        9.10      7.54 o
   2   6  21        0.08        6.33      7.18 o
   3   6  21        1.64        1.42      9.34 o
  -5   7  21       59.63       47.51     11.66 o
  -4   7  21       26.69       14.45      8.61 o
  -3   7  21      209.38      230.76     14.49 o
  -2   7  21        7.83       11.20      8.05 o
  -1   7  21        1.48        4.29      7.48 o
   0   7  21       53.23       60.26      9.13 o
   1   7  21        5.11       16.86      7.85 o
   2   7  21        5.61       13.27      8.50 o
  -5   8  21        7.28       17.14     10.07 o
  -4   8  21       54.81       55.80     10.41 o
  -3   8  21        7.28        6.46      8.34 o
  -2   8  21       43.69       60.19      9.75 o
  -1   8  21       10.25       28.38      8.15 o
   0   8  21        7.08       12.70      7.55 o
   1   8  21       12.44       -1.65      7.28 o
   2   8  21        1.93        3.36      6.05 o
  -4   9  21        1.30        0.26      9.44 o
  -3   9  21        1.89        4.67      8.28 o
  -2   9  21        3.52        6.81      7.57 o
  -1   9  21        0.00       -0.99      7.49 o
   0   9  21        8.54        7.99      7.63 o
   1   9  21        7.41        9.75      7.53 o
   2   9  21        4.61        0.31      9.11 o
  -4  10  21       17.44       15.30     12.24 o
  -3  10  21        5.38       12.20      9.00 o
  -2  10  21       61.65       64.15     10.29 o
  -1  10  21       21.02       11.43      9.34 o
   0  10  21        0.02       -2.72      7.23 o
   1  10  21        1.66       12.97      7.30 o
  -3  11  21       16.70       19.77     11.45 o
  -2  11  21        4.91        9.05      9.87 o
  -1  11  21       14.03       12.38     15.11 o
   0  11  21        1.06        3.47     10.29 o
  -2  12  21        5.49       -1.69      8.75 o
  -1  12  21        1.87       -3.26      9.16 o
  -4   0  22        1.08       -3.55     10.40 o
  -2   0  22        0.49       13.88     10.73 o
   0   0  22        0.53       15.91     12.32 o
   2   0  22        9.75       27.45     12.90 o
  -5   1  22        6.35        8.04      9.58 o
  -4   1  22       22.55       16.49      8.31 o
  -3   1  22      163.24      182.59     12.25 o
  -2   1  22      213.42      240.14     16.27 o
  -1   1  22       70.57       93.89     12.10 o
   0   1  22       14.69       31.19      9.31 o
   1   1  22       64.71       78.02     11.04 o
   2   1  22        3.38        6.52      8.29 o
  -5   2  22       24.81       17.83      8.77 o
  -4   2  22        5.79       10.84      7.95 o
  -3   2  22       20.35       15.86      7.90 o
  -2   2  22       78.44       83.18     11.80 o
  -1   2  22        1.19       -6.53      8.35 o
   0   2  22        8.80      -11.87      7.92 o
   1   2  22        0.18      -10.89      7.73 o
   2   2  22        1.44        5.27      8.37 o
  -5   3  22        1.23       -0.60      7.73 o
  -4   3  22       33.75       27.29      8.67 o
  -3   3  22       21.30       22.63      9.30 o
  -2   3  22      103.69      104.24     11.46 o
  -1   3  22        8.45       14.27      8.16 o
   0   3  22       72.42       53.03     10.38 o
   1   3  22        2.59        2.86      8.24 o
   2   3  22        7.91        3.10      7.95 o
  -5   4  22        0.64       -4.10      7.87 o
  -4   4  22        6.72        8.47      9.13 o
  -3   4  22        0.00        4.61      8.34 o
  -2   4  22       62.22       68.54     12.29 o
  -1   4  22       74.55       82.61     10.52 o
   0   4  22       51.20       42.02      9.93 o
   1   4  22       17.85       15.00      8.44 o
   2   4  22       22.81       13.36      9.44 o
  -5   5  22        7.03        7.05      9.34 o
  -4   5  22       38.39       54.82     10.61 o
  -3   5  22        9.55       17.71      8.79 o
  -2   5  22      145.37      167.58     12.68 o
  -1   5  22       24.40       13.24      8.26 o
   0   5  22       16.37       11.43      8.70 o
   1   5  22        0.18        6.89      8.33 o
   2   5  22        1.60        6.75      7.72 o
  -4   6  22        3.90       27.46      9.96 o
  -3   6  22       96.81       85.44     11.41 o
  -2   6  22        6.77       19.18      8.66 o
  -1   6  22        1.66       -7.61      7.30 o
   0   6  22        1.31       -0.61      8.30 o
   1   6  22        0.39        5.90      8.24 o
   2   6  22        5.38        8.52      7.70 o
  -4   7  22        1.63        4.60      8.42 o
  -3   7  22        0.69       -5.95      8.33 o
  -2   7  22       12.49       15.72      8.78 o
  -1   7  22        0.57        5.13      7.88 o
   0   7  22        0.05       -3.78      7.91 o
   1   7  22        0.82       -7.94      8.78 o
  -4   8  22        1.32       -0.35      9.28 o
  -3   8  22        1.80        5.88      8.58 o
  -2   8  22        0.03       -3.90      7.88 o
  -1   8  22        0.07        7.21      8.29 o
   0   8  22        1.74       -2.03      8.70 o
   1   8  22        0.23        7.27      7.91 o
  -3   9  22       71.54       95.41     11.92 o
  -2   9  22        5.22       11.95      8.58 o
  -1   9  22       25.75       37.13      9.48 o
   0   9  22       15.27       -0.28      7.98 o
  -2  10  22        0.49        4.57      8.66 o
  -1  10  22       11.04       17.68      8.73 o
  -3   0  23       32.15       24.20     14.26 o
  -1   0  23       14.67        0.16     18.34 o
   1   0  23       14.17        4.38     15.44 o
  -4   1  23        5.19        8.84      8.17 o
  -3   1  23      221.06      206.70     14.52 o
  -2   1  23      101.33      128.28     13.60 o
  -1   1  23       19.81       25.12      9.79 o
   0   1  23       51.50       54.76     10.68 o
   1   1  23       40.64       41.01     10.07 o
  -4   2  23        0.25        2.15      8.29 o
  -3   2  23      290.81      316.21     16.83 o
  -2   2  23       44.57       58.08     11.55 o
  -1   2  23        1.32        8.59      8.86 o
   0   2  23        4.65       -0.50      8.61 o
   1   2  23       19.16       21.78     11.56 o
  -4   3  23       41.36       42.03     10.64 o
  -3   3  23       73.51      100.25     12.14 o
  -2   3  23       32.66       53.13     10.21 o
  -1   3  23        9.78        5.83      9.12 o
   0   3  23       10.44       12.99      9.41 o
   1   3  23       12.21       14.15      9.18 o
  -4   4  23       36.41       30.77     12.91 o
  -3   4  23       22.63       40.13     10.93 o
  -2   4  23       42.08       26.07      9.31 o
  -1   4  23        0.03        9.91      9.03 o
   0   4  23       10.04       17.03      9.23 o
   1   4  23        0.17       11.32      8.89 o
  -4   5  23       27.44       12.64     12.97 o
  -3   5  23        9.77       12.43      9.05 o
  -2   5  23        6.96       13.99      8.68 o
  -1   5  23        6.45        2.28      8.79 o
   0   5  23        0.40      -12.16      8.11 o
   1   5  23       12.36        9.35      8.72 o
  -3   6  23       16.22       29.44      9.87 o
  -2   6  23      108.03      124.50     12.43 o
  -1   6  23        1.61        6.47      8.29 o
   0   6  23       12.36       12.75      9.04 o
  -2   7  23        7.56        4.93     10.91 o
  -1   7  23       14.59       15.63      8.79 o
   0   7  23        9.07       25.36     12.58 o
  -2   0  24       79.34       94.14     18.87 o
   0   0  24       25.22       19.67     13.72 o
  -3   1  24       13.65       21.29     10.87 o
  -2   1  24       40.62       46.08     11.41 o
  -1   1  24        9.70       23.59     10.41 o
   0   1  24        1.06       -0.41     20.16 o
  -2   2  24        2.16        3.61      9.56 o
  -1   2  24        4.01        2.54      9.02 o
  -2   3  24        6.11       13.93     10.07 o
  -1   3  24        1.30       -9.07      8.87 o
 
